# Supplementary material for: Transcriptomic Insights on the Preventive Action of Apple (cv Granny Smith) Skin Wounding on Superficial Scald Development
Source: Int J Mol Sci. 2021 Dec 14;22(24):13425. doi: 10.3390/ijms222413425 (PMC8705499; doi:10.3390/ijms222413425)
Supplement: Supplementary file 1 [file ijms-22-13425-s001.zip]

Archive with 9 entries (9 files):
- Supp Table S1.pdf
- Supp Table S2.pdf
- Supplementary Dataset S1_WoundVSCtrl_allTimePoints.xlsx
- Supplementary Dataset S2 - FPKM.xlsx
- Supplementary dataset S3_MapMan_ 6h_WvsC_completo.xls
- Supplementary dataset S4_MapMan_3M_WvsC_completo.xls
- Supplementary Figure S1.1 - RNA-Seq validatioin.png
- Supplementary Figure S1.2 - RNA-Seq validatioin.png
- Supplementary Figure S1.3 - RNA-Seq validatioin.png
