# Supplementary material for: Transcriptomic Insights on the Preventive Action of Apple (cv Granny Smith) Skin Wounding on Superficial Scald Development
Source: Int J Mol Sci. 2021 Dec 14;22(24):13425. doi: 10.3390/ijms222413425 (PMC8705499; doi:10.3390/ijms222413425)
Supplement: Supplementary file 1 [file ijms-22-13425-s001.zip › Supplementary Dataset S1_WoundVSCtrl_allTimePoints.xlsx]

## Sheet: Foglio1
MD	t0_ctr_vs_fer			t2_ctr_vs_fer			t3_ctr_vs_fer
MD01G1196800	log2	sign	classe	log2	sign	classe	log2	sign	classe
MD09G1152700	-3.33786	YES	downClass3	#N/A	#N/A	#N/A	1.14122	NO	#N/A
MD13G1161700	-3.15059	YES	downClass3	#N/A	#N/A	#N/A	#N/A	#N/A	#N/A
MD10G1068500	-3.83762	YES	downClass3	#N/A	#N/A	#N/A	1.40417	NO	#N/A
MD05G1223100	-1.02276	YES	downClass2	-0.494954	NO	#N/A	-0.584384	NO	#N/A
MD13G1225400	-5.81786	YES	downClass3	#N/A	#N/A	#N/A	3.8791	YES	upClass3
MD03G1144700	-1.65557	YES	downClass2	-0.50898	NO	#N/A	1.38107	NO	#N/A
MD03G1219300	-3.67795	YES	downClass3	#N/A	#N/A	#N/A	#N/A	#N/A	#N/A
MD15G1191300	-3.12069	YES	downClass3	-0.421012	NO	#N/A	0.163804	NO	#N/A
MD06G1003700	-4.77041	YES	downClass3	#N/A	#N/A	#N/A	#N/A	#N/A	#N/A
MD14G1141200	-3.54579	YES	downClass3	#N/A	#N/A	#N/A	#N/A	#N/A	#N/A
MD08G1196300	-8.6543	YES	downClass3	#N/A	#N/A	#N/A	#N/A	#N/A	#N/A
MD12G1089500	-2.66517	YES	downClass3	-0.487588	NO	#N/A	0.811662	NO	#N/A
MD06G1201700	-1.61851	YES	downClass2	-0.402797	NO	#N/A	1.61255	YES	upClass2
MD06G1198600	-0.797196	YES	downClass1	-0.834425	YES	downClass1	-0.0332476	NO	#N/A
MD10G1315100	-3.68026	YES	downClass3	#N/A	#N/A	#N/A	3.2544	YES	upClass3
MD15G1170000	0.762974	YES	upClass1	0.581178	YES	noVariation	-0.505024	NO	#N/A
MD12G1183000	-3.01077	YES	downClass3	-1.05415	NO	#N/A	1.01324	NO	#N/A
MD00G1075400	-1.86283	YES	downClass2	0.336548	NO	#N/A	1.44355	NO	#N/A
MD05G1268400	-2.81391	YES	downClass3	-2.69299	YES	downClass3	1.29641	NO	#N/A
MD07G1174700	-2.17379	YES	downClass3	-1.13846	NO	#N/A	3.07039	YES	upClass3
MD03G1221700	-1.30928	YES	downClass2	-0.794716	NO	#N/A	0.845965	YES	upClass1
MD08G1038600	-2.71694	YES	downClass3	-0.019264	NO	#N/A	0.596436	NO	#N/A
MD10G1254300	-1.73557	YES	downClass2	-0.297544	NO	#N/A	-0.103949	NO	#N/A
MD05G1030800	-1.60233	YES	downClass2	-0.659135	NO	#N/A	1.56903	NO	#N/A
MD06G1166000	-2.34268	YES	downClass3	-0.395599	NO	#N/A	1.04403	NO	#N/A
MD10G1158100	-3.13561	YES	downClass3	-0.691516	NO	#N/A	0.783655	NO	#N/A
MD17G1211200	-4.07303	YES	downClass3	#N/A	#N/A	#N/A	#N/A	#N/A	#N/A
MD14G1140400	-2.27978	YES	downClass3	#N/A	#N/A	#N/A	#N/A	#N/A	#N/A
MD05G1020500	-9.13595	YES	downClass3	#N/A	#N/A	#N/A	#N/A	#N/A	#N/A
MD15G1076300	-1.79116	YES	downClass2	-0.863651	NO	#N/A	0.609915	NO	#N/A
MD03G1140700	-4.02318	YES	downClass3	#N/A	#N/A	#N/A	#N/A	#N/A	#N/A
MD16G1127400	-7.02946	YES	downClass3	#N/A	#N/A	#N/A	#N/A	#N/A	#N/A
MD08G1127900	-2.25769	YES	downClass3	#N/A	#N/A	#N/A	0.522319	NO	#N/A
MD01G1210600	-1.16682	YES	downClass2	-0.814356	YES	downClass1	0.38413	NO	#N/A
MD06G1051800	-1.42405	YES	downClass2	-0.859449	YES	downClass1	0.546981	NO	#N/A
MD09G1172100	-1.84918	YES	downClass2	-0.565295	NO	#N/A	0.639784	NO	#N/A
MD16G1029200	-1.59059	YES	downClass2	-0.987107	NO	#N/A	1.97414	YES	upClass2
MD09G1240700	-4.29953	YES	downClass3	#N/A	#N/A	#N/A	1.14829	NO	#N/A
MD15G1344900	-4.33249	YES	downClass3	#N/A	#N/A	#N/A	2.81952	YES	upClass3
MD14G1239800	-1.33683	YES	downClass2	-0.50348	NO	#N/A	-0.26526	NO	#N/A
MD15G1055300	-3.11056	YES	downClass3	#N/A	#N/A	#N/A	#N/A	#N/A	#N/A
MD07G1231600	-2.14545	YES	downClass3	-0.439396	NO	#N/A	0.466003	NO	#N/A
MD11G1116300	-4.28217	YES	downClass3	#N/A	#N/A	#N/A	#N/A	#N/A	#N/A
MD08G1092000	-2.0373	YES	downClass3	0.0908252	NO	#N/A	1.68544	NO	#N/A
MD09G1152600	-0.667162	YES	downClass1	-0.423776	NO	#N/A	-0.493223	NO	#N/A
MD01G1025400	-1.31889	YES	downClass2	-0.915468	NO	#N/A	#N/A	#N/A	#N/A
MD03G1049900	-1.28708	YES	downClass2	0.0371526	NO	#N/A	0.689853	NO	#N/A
MD11G1098400	-1.1072	YES	downClass2	-0.188293	NO	#N/A	-0.0572717	NO	#N/A
MD09G1084600	-2.1092	YES	downClass3	-0.467228	NO	#N/A	1.3528	NO	#N/A
MD12G1174700	-3.02172	YES	downClass3	#N/A	#N/A	#N/A	#N/A	#N/A	#N/A
MD12G1031600	-2.13231	YES	downClass3	-0.155569	NO	#N/A	0.980806	NO	#N/A
MD05G1204100	-1.19832	YES	downClass2	-0.865536	NO	#N/A	-0.645987	NO	#N/A
MD06G1215300	-0.663491	YES	downClass1	-0.437519	NO	#N/A	-0.431616	NO	#N/A
MD15G1055200	-4.76285	YES	downClass3	#N/A	#N/A	#N/A	1.69413	NO	#N/A
MD09G1141100	-1.70672	YES	downClass2	-0.283428	NO	#N/A	0.604824	NO	#N/A
MD00G1063500	-1.1369	YES	downClass2	-0.605399	NO	#N/A	0.612768	NO	#N/A
MD00G1149300	-1.7802	YES	downClass2	0.112988	NO	#N/A	0.67614	NO	#N/A
MD07G1136200	-2.30138	YES	downClass3	-0.894801	NO	#N/A	1.68166	YES	upClass2
MD11G1239200	-0.925659	YES	downClass1	-0.216179	NO	#N/A	-0.292755	NO	#N/A
MD13G1042900	-0.888601	YES	downClass1	-0.217583	NO	#N/A	-0.203474	NO	#N/A
MD15G1045000	-0.981367	YES	downClass1	-0.962553	YES	downClass1	-0.70353	YES	downClass1
MD01G1000200	-0.967959	YES	downClass1	-0.650866	NO	#N/A	-0.528869	NO	#N/A
MD17G1267700	-1.7754	YES	downClass2	-0.450173	NO	#N/A	0.968113	NO	#N/A
MD17G1210900	-2.01989	YES	downClass3	-0.433551	NO	#N/A	0.826498	NO	#N/A
MD10G1014800	-2.54829	YES	downClass3	#N/A	#N/A	#N/A	#N/A	#N/A	#N/A
MD13G1085700	-0.809745	YES	downClass1	-0.0345226	NO	#N/A	0.308554	NO	#N/A
MD10G1299600	-1.63658	YES	downClass2	-1.08632	YES	downClass2	1.26361	YES	upClass2
MD11G1076600	0.662007	YES	upClass1	0.131745	NO	#N/A	-0.162382	NO	#N/A
MD11G1169800	-1.35894	YES	downClass2	-0.620799	NO	#N/A	1.51038	NO	#N/A
MD12G1157100	-4.43812	YES	downClass3	#N/A	#N/A	#N/A	#N/A	#N/A	#N/A
MD03G1247600	-5.06173	YES	downClass3	#N/A	#N/A	#N/A	#N/A	#N/A	#N/A
MD05G1169600	1.3745	YES	upClass2	0.228387	NO	#N/A	-0.863388	NO	#N/A
MD05G1182700	-3.23662	YES	downClass3	-0.823228	NO	#N/A	-0.0701302	NO	#N/A
MD07G1280800	1.12964	YES	upClass2	0.161726	NO	#N/A	-0.255336	NO	#N/A
MD08G1242800	-0.784651	YES	downClass1	-0.345247	NO	#N/A	0.182182	NO	#N/A
MD08G1040100	-2.78387	YES	downClass3	-3.17367	NO	#N/A	3.73989	YES	upClass3
MD15G1178200	-1.1641	YES	downClass2	-0.20428	NO	#N/A	-0.42315	NO	#N/A
MD06G1232800	-0.867203	YES	downClass1	-0.35944	NO	#N/A	0.0194284	NO	#N/A
MD17G1164400	-3.55786	YES	downClass3	#N/A	#N/A	#N/A	#N/A	#N/A	#N/A
MD14G1141000	-3.24315	YES	downClass3	#N/A	#N/A	#N/A	2.60446	NO	#N/A
MD13G1127100	-6.88037	YES	downClass3	#N/A	#N/A	#N/A	#N/A	#N/A	#N/A
MD11G1003700	-2.29554	YES	downClass3	#N/A	#N/A	#N/A	#N/A	#N/A	#N/A
MD02G1173600	0.565739	YES	noVariation	0.203343	NO	#N/A	-0.218174	NO	#N/A
MD16G1070600	-2.99511	YES	downClass3	-0.378335	NO	#N/A	1.74162	NO	#N/A
MD04G1180200	-0.84468	YES	downClass1	0.0326991	NO	#N/A	0.373071	NO	#N/A
MD10G1157900	-2.32377	YES	downClass3	#N/A	#N/A	#N/A	#N/A	#N/A	#N/A
MD01G1213300	-2.93635	YES	downClass3	#N/A	#N/A	#N/A	#N/A	#N/A	#N/A
MD16G1202100	-0.621165	YES	downClass1	-0.168344	NO	#N/A	0.866119	NO	#N/A
MD16G1040800	-3.17727	YES	downClass3	#N/A	#N/A	#N/A	#N/A	#N/A	#N/A
MD12G1139800	-1.78801	YES	downClass2	-0.182755	NO	#N/A	0.242181	NO	#N/A
MD05G1290300	-1.0492	YES	downClass2	-1.03011	NO	#N/A	-0.730994	NO	#N/A
MD06G1231000	-1.44789	YES	downClass2	-0.289658	NO	#N/A	1.70549	NO	#N/A
MD10G1062500	-1.11297	YES	downClass2	-0.92856	NO	#N/A	-0.39937	NO	#N/A
MD17G1010300	-0.986019	YES	downClass1	-0.403862	NO	#N/A	1.14364	NO	#N/A
MD04G1049800	-3.20822	YES	downClass3	#N/A	#N/A	#N/A	#N/A	#N/A	#N/A
MD04G1155400	-2.25683	YES	downClass3	0.249809	NO	#N/A	0.210566	NO	#N/A
MD15G1207800	-1.93347	YES	downClass2	#N/A	#N/A	#N/A	#N/A	#N/A	#N/A
MD08G1195400	-1.9247	YES	downClass2	-0.429229	NO	#N/A	0.102902	NO	#N/A
MD13G1017300	-1.02235	YES	downClass2	-0.768088	NO	#N/A	0.236503	NO	#N/A
MD17G1225100	-2.37157	YES	downClass3	#N/A	#N/A	#N/A	#N/A	#N/A	#N/A
MD00G1038400	-0.773729	YES	downClass1	-0.160349	NO	#N/A	0.140293	NO	#N/A
MD16G1201800	-0.789303	YES	downClass1	-0.470304	NO	#N/A	-0.179417	NO	#N/A
MD01G1163900	-3.04581	YES	downClass3	-0.367865	NO	#N/A	2.24059	YES	upClass3
MD02G1082300	-1.83256	YES	downClass2	-1.02777	NO	#N/A	1.10895	NO	#N/A
MD12G1051200	-1.99106	YES	downClass2	-0.108048	NO	#N/A	2.22423	YES	upClass3
MD13G1033600	-0.737169	YES	downClass1	-0.517736	NO	#N/A	-0.693043	NO	#N/A
MD04G1178900	-1.25718	YES	downClass2	-0.487758	NO	#N/A	-0.704043	NO	#N/A
MD13G1137800	-1.52222	YES	downClass2	-0.787827	NO	#N/A	1.30359	YES	upClass2
MD06G1055800	-1.96631	YES	downClass2	-1.22355	NO	#N/A	1.99252	YES	upClass2
MD15G1003500	-0.63374	YES	downClass1	-0.399505	NO	#N/A	-0.635396	NO	#N/A
MD04G1048000	-0.9616	YES	downClass1	-0.408767	NO	#N/A	0.0985088	NO	#N/A
MD09G1043700	-1.3976	YES	downClass2	-2.3045	YES	downClass3	2.35909	YES	upClass3
MD12G1158500	-1.42609	YES	downClass2	0.168175	NO	#N/A	1.55448	YES	upClass2
MD13G1210900	-2.11513	YES	downClass3	-1.2264	NO	#N/A	1.25574	NO	#N/A
MD14G1083200	-1.36503	YES	downClass2	-0.0660619	NO	#N/A	0.340686	NO	#N/A
MD10G1175000	-0.908273	YES	downClass1	-0.517422	NO	#N/A	1.00284	NO	#N/A
MD15G1034500	-2.19805	YES	downClass3	#N/A	#N/A	#N/A	1.69005	NO	#N/A
MD17G1211000	-1.1997	YES	downClass2	-0.479518	NO	#N/A	1.18655	NO	#N/A
MD05G1210200	-1.16248	YES	downClass2	#N/A	#N/A	#N/A	2.81655	YES	upClass3
MD07G1266500	-1.26704	YES	downClass2	-0.620663	NO	#N/A	1.93029	NO	#N/A
MD03G1099300	-0.806179	YES	downClass1	-0.62304	NO	#N/A	-0.189055	NO	#N/A
MD01G1229700	-3.07549	YES	downClass3	-0.205632	NO	#N/A	2.72641	YES	upClass3
MD04G1190900	2.03304	YES	upClass3	0.626025	YES	upClass1	-0.359353	NO	#N/A
MD10G1191200	-3.07513	YES	downClass3	1.12797	NO	#N/A	0.7839	NO	#N/A
MD16G1144900	-0.644769	YES	downClass1	-0.256829	NO	#N/A	-0.109133	NO	#N/A
MD10G1032000	-1.39121	YES	downClass2	-0.851794	YES	downClass1	0.231678	NO	#N/A
MD00G1136300	-4.97034	YES	downClass3	-0.291186	NO	#N/A	0.697128	NO	#N/A
MD12G1086800	-0.996524	YES	downClass1	-0.783198	YES	downClass1	0.800749	NO	#N/A
MD13G1042400	-1.17379	YES	downClass2	-0.208648	NO	#N/A	-0.0238691	NO	#N/A
MD05G1327500	-0.566708	YES	noVariation	-0.40161	NO	#N/A	-0.452369	NO	#N/A
MD11G1276600	-3.83907	YES	downClass3	#N/A	#N/A	#N/A	#N/A	#N/A	#N/A
MD09G1141500	-0.96039	YES	downClass1	0.290137	NO	#N/A	-0.262407	NO	#N/A
MD00G1038700	-0.950197	YES	downClass1	-0.440594	NO	#N/A	0.439101	NO	#N/A
MD16G1178000	-4.46141	YES	downClass3	#N/A	#N/A	#N/A	#N/A	#N/A	#N/A
MD02G1284500	-2.98959	YES	downClass3	-3.21397	YES	downClass3	3.01541	YES	upClass3
MD11G1171100	-2.59141	YES	downClass3	-0.860823	NO	#N/A	2.12792	YES	upClass3
MD06G1140600	-3.52339	YES	downClass3	#N/A	#N/A	#N/A	#N/A	#N/A	#N/A
MD02G1148800	-0.598309	YES	downClass1	-0.0805586	NO	#N/A	-0.186758	NO	#N/A
MD00G1036300	-0.582019	YES	downClass1	-0.233548	NO	#N/A	-0.0217564	NO	#N/A
MD01G1225700	-1.55437	YES	downClass2	-0.119554	NO	#N/A	-0.478576	NO	#N/A
MD05G1359500	-1.19828	YES	downClass2	-0.669069	NO	#N/A	0.633875	NO	#N/A
MD02G1064800	-0.796776	YES	downClass1	-0.299181	NO	#N/A	2.17668	YES	upClass3
MD07G1164200	0.433775	YES	noVariation	0.177152	NO	#N/A	-0.373541	NO	#N/A
MD07G1168000	0.895386	YES	upClass1	0.320461	NO	#N/A	-0.330788	NO	#N/A
MD16G1135100	-3.24027	YES	downClass3	-2.13455	NO	#N/A	1.58849	YES	upClass2
MD13G1120100	-1.31213	YES	downClass2	0.192879	NO	#N/A	1.85409	YES	upClass2
MD04G1154600	-1.43067	YES	downClass2	-1.19993	NO	#N/A	-1.06207	NO	#N/A
MD04G1239000	-2.50194	YES	downClass3	-2.06937	NO	#N/A	2.01664	NO	#N/A
MD11G1109700	-2.06287	YES	downClass3	-0.789584	NO	#N/A	1.73478	NO	#N/A
MD02G1040000	-2.43614	YES	downClass3	#N/A	#N/A	#N/A	2.03198	NO	#N/A
MD15G1020800	-0.945697	YES	downClass1	-0.467725	NO	#N/A	-0.315684	NO	#N/A
MD13G1124900	-0.772095	YES	downClass1	-0.266811	NO	#N/A	-0.594148	NO	#N/A
MD04G1154400	-1.74462	YES	downClass2	-0.241999	NO	#N/A	1.78291	NO	#N/A
MD15G1278600	-8.82328	YES	downClass3	#N/A	#N/A	#N/A	#N/A	#N/A	#N/A
MD10G1176100	-1.37104	YES	downClass2	0.416614	NO	#N/A	2.66607	YES	upClass3
MD16G1189900	-3.11607	YES	downClass3	#N/A	#N/A	#N/A	#N/A	#N/A	#N/A
MD08G1049600	-3.2586	YES	downClass3	-1.12243	NO	#N/A	1.02357	NO	#N/A
MD13G1061500	-1.10047	YES	downClass2	-0.738804	NO	#N/A	-0.371096	NO	#N/A
MD09G1157600	-0.638541	YES	downClass1	-0.100274	NO	#N/A	0.198248	NO	#N/A
MD15G1340700	-0.76369	YES	downClass1	-0.437385	NO	#N/A	-0.219848	NO	#N/A
MD12G1113000	-1.07235	YES	downClass2	-0.619898	NO	#N/A	1.30336	YES	upClass2
MD02G1319500	-1.4012	YES	downClass2	-0.776821	NO	#N/A	0.764406	NO	#N/A
MD16G1103600	-2.02199	YES	downClass3	-0.113254	NO	#N/A	0.583888	NO	#N/A
MD14G1040300	-3.50305	YES	downClass3	#N/A	#N/A	#N/A	2.38384	YES	upClass3
MD17G1211400	-3.33341	YES	downClass3	#N/A	#N/A	#N/A	#N/A	#N/A	#N/A
MD15G1070600	-0.895575	YES	downClass1	-0.586933	NO	#N/A	1.18299	NO	#N/A
MD15G1334900	-0.938199	YES	downClass1	-0.731406	NO	#N/A	-0.35448	NO	#N/A
MD12G1044400	-1.86135	YES	downClass2	-0.943936	NO	#N/A	0.29224	NO	#N/A
MD07G1251200	-1.7016	YES	downClass2	-0.301497	NO	#N/A	2.25363	YES	upClass3
MD02G1046000	-1.83541	YES	downClass2	0.95654	NO	#N/A	3.13794	YES	upClass3
MD15G1049700	0.598569	YES	upClass1	0.161298	NO	#N/A	-0.222457	NO	#N/A
MD04G1201000	0.874822	YES	upClass1	0.209584	NO	#N/A	0.0736727	NO	#N/A
MD01G1237600	-0.830988	YES	downClass1	-0.195594	NO	#N/A	0.528749	NO	#N/A
MD11G1231900	-0.575266	YES	noVariation	-0.496239	NO	#N/A	-0.0127698	NO	#N/A
MD12G1040900	-1.0902	YES	downClass2	-0.34577	NO	#N/A	0.843287	NO	#N/A
MD16G1011800	-3.15364	YES	downClass3	#N/A	#N/A	#N/A	#N/A	#N/A	#N/A
MD16G1021400	-1.47496	YES	downClass2	-0.784468	NO	#N/A	0.908442	NO	#N/A
MD06G1020700	-1.26834	YES	downClass2	-1.10306	NO	#N/A	1.98578	YES	upClass2
MD05G1055300	-2.30071	YES	downClass3	-0.954105	NO	#N/A	0.301182	NO	#N/A
MD08G1059500	-1.35668	YES	downClass2	-0.933833	NO	#N/A	1.83625	YES	upClass2
MD13G1045900	-2.94322	YES	downClass3	-1.12397	NO	#N/A	0.35091	NO	#N/A
MD13G1092700	-1.78794	YES	downClass2	-0.0105388	NO	#N/A	0.353363	NO	#N/A
MD02G1012300	-2.1004	YES	downClass3	-0.35161	NO	#N/A	-0.0478376	NO	#N/A
MD15G1377900	-1.04672	YES	downClass2	-0.841722	NO	#N/A	0.140781	NO	#N/A
MD17G1278100	-1.97746	YES	downClass2	-1.16964	NO	#N/A	2.95679	YES	upClass3
MD16G1106400	-2.63258	YES	downClass3	-0.359191	NO	#N/A	2.25456	YES	upClass3
MD14G1196000	1.08204	YES	upClass2	-0.286347	NO	#N/A	-0.594023	NO	#N/A
MD15G1077800	0.598761	YES	upClass1	0.321263	NO	#N/A	-0.1928	NO	#N/A
MD16G1035600	0.478454	YES	noVariation	-0.0151598	NO	#N/A	-0.150576	NO	#N/A
MD08G1012100	-1.85276	YES	downClass2	#N/A	#N/A	#N/A	#N/A	#N/A	#N/A
MD04G1062100	-1.11784	YES	downClass2	-0.485541	NO	#N/A	-0.959036	NO	#N/A
MD15G1073900	-0.662186	YES	downClass1	-0.416715	NO	#N/A	-0.460768	NO	#N/A
MD00G1142600	0.926946	YES	upClass1	-0.311377	NO	#N/A	0.049251	NO	#N/A
MD13G1025600	-0.759251	YES	downClass1	-0.0959243	NO	#N/A	0.318414	NO	#N/A
MD01G1222600	0.551871	YES	noVariation	-0.00848097	NO	#N/A	-0.215702	NO	#N/A
MD03G1222700	-2.02344	YES	downClass3	-0.735789	NO	#N/A	0.644648	NO	#N/A
MD05G1055800	-0.742556	YES	downClass1	-0.392653	NO	#N/A	-0.48349	NO	#N/A
MD02G1154400	-2.2375	YES	downClass3	-0.276157	NO	#N/A	1.53121	NO	#N/A
MD02G1179300	-0.528316	YES	noVariation	-0.339544	NO	#N/A	-0.360226	NO	#N/A
MD14G1180900	-3.20335	YES	downClass3	#N/A	#N/A	#N/A	#N/A	#N/A	#N/A
MD16G1043300	1.90547	YES	upClass2	0.367607	NO	#N/A	-1.34621	NO	#N/A
MD03G1187400	-0.820524	YES	downClass1	-0.899353	YES	downClass1	-0.188597	NO	#N/A
MD04G1202300	-0.914036	YES	downClass1	-0.509994	NO	#N/A	2.63621	YES	upClass3
MD15G1003900	-0.629798	YES	downClass1	-0.387154	NO	#N/A	-0.278933	NO	#N/A
MD08G1211600	0.882688	YES	upClass1	0.534736	NO	#N/A	-0.347374	NO	#N/A
MD13G1022100	-1.03953	YES	downClass2	-0.628143	NO	#N/A	-0.847592	NO	#N/A
MD09G1016300	-0.478811	YES	noVariation	-0.0897103	NO	#N/A	-0.0971482	NO	#N/A
MD02G1306200	-0.890166	YES	downClass1	-0.56474	YES	noVariation	1.23329	NO	#N/A
MD12G1121200	-3.7689	YES	downClass3	#N/A	#N/A	#N/A	#N/A	#N/A	#N/A
MD15G1318800	-2.1027	YES	downClass3	#N/A	#N/A	#N/A	3.26252	YES	upClass3
MD07G1173100	0.49867	YES	noVariation	0.00871645	NO	#N/A	0.0903472	NO	#N/A
MD13G1051400	-2.16	YES	downClass3	#N/A	#N/A	#N/A	2.40607	YES	upClass3
MD11G1231700	-3.89585	YES	downClass3	#N/A	#N/A	#N/A	#N/A	#N/A	#N/A
MD15G1048900	-1.28697	YES	downClass2	-0.419435	NO	#N/A	2.17996	YES	upClass3
MD05G1224700	-1.6518	YES	downClass2	-0.429725	NO	#N/A	0.815129	NO	#N/A
MD11G1132700	-2.3031	YES	downClass3	#N/A	#N/A	#N/A	#N/A	#N/A	#N/A
MD11G1166600	-0.857989	YES	downClass1	-0.218579	NO	#N/A	1.02488	NO	#N/A
MD13G1046100	-1.21085	YES	downClass2	-0.360701	NO	#N/A	-0.435666	NO	#N/A
MD10G1224100	-1.32972	YES	downClass2	0.405342	NO	#N/A	1.99886	NO	#N/A
MD14G1216800	0.554551	YES	noVariation	0.278342	NO	#N/A	-0.0670662	NO	#N/A
MD00G1167000	-1.0769	YES	downClass2	-0.317867	NO	#N/A	0.187273	NO	#N/A
MD08G1088800	-2.28553	YES	downClass3	#N/A	#N/A	#N/A	#N/A	#N/A	#N/A
MD05G1230600	-1.09735	YES	downClass2	0.131629	NO	#N/A	0.780963	NO	#N/A
MD10G1240600	-0.389779	YES	noVariation	-0.138173	NO	#N/A	-0.0267295	NO	#N/A
MD11G1303100	-0.74328	YES	downClass1	-0.200063	NO	#N/A	1.05142	YES	upClass2
MD16G1043800	-4.58912	YES	downClass3	-1.1847	NO	#N/A	3.15892	YES	upClass3
MD16G1065800	-1.75054	YES	downClass2	#N/A	#N/A	#N/A	0.627551	NO	#N/A
MD02G1048100	0.526808	YES	noVariation	0.0241807	NO	#N/A	-0.214613	NO	#N/A
MD10G1143400	0.595363	YES	upClass1	0.146579	NO	#N/A	-0.100528	NO	#N/A
MD12G1056900	-0.608817	YES	downClass1	-0.353731	NO	#N/A	0.630877	NO	#N/A
MD02G1039600	1.0249	YES	upClass2	-0.200244	NO	#N/A	-0.0943441	NO	#N/A
MD04G1197100	-0.962561	YES	downClass1	-0.399208	NO	#N/A	-0.486821	NO	#N/A
MD08G1183900	-1.55816	YES	downClass2	-0.424926	NO	#N/A	1.15967	NO	#N/A
MD15G1053800	-1.98358	YES	downClass2	#N/A	#N/A	#N/A	#N/A	#N/A	#N/A
MD15G1085500	-0.817415	YES	downClass1	0.0169699	NO	#N/A	0.563551	NO	#N/A
MD03G1010700	-2.16185	YES	downClass3	#N/A	#N/A	#N/A	#N/A	#N/A	#N/A
MD13G1187400	-1.44244	YES	downClass2	0.6804	NO	#N/A	1.47223	NO	#N/A
MD17G1280400	-2.30018	YES	downClass3	#N/A	#N/A	#N/A	#N/A	#N/A	#N/A
MD10G1258000	-0.92623	YES	downClass1	-0.132315	NO	#N/A	-0.374223	NO	#N/A
MD17G1131600	-0.964702	YES	downClass1	-0.0375456	NO	#N/A	0.466346	NO	#N/A
MD07G1077900	-1.93958	YES	downClass2	#N/A	#N/A	#N/A	3.37624	YES	upClass3
MD17G1065400	-0.830513	YES	downClass1	-0.427578	NO	#N/A	1.86846	YES	upClass2
MD09G1145800	0.640495	YES	upClass1	0.460368	NO	#N/A	-0.376803	NO	#N/A
MD12G1238900	0.580115	YES	upClass1	0.11415	NO	#N/A	-0.112887	NO	#N/A
MD15G1283800	-0.698499	YES	downClass1	-0.751808	YES	downClass1	0.046976	NO	#N/A
MD06G1031700	-0.706019	YES	downClass1	-0.1227	NO	#N/A	0.196859	NO	#N/A
MD03G1191400	-1.93949	YES	downClass2	#N/A	#N/A	#N/A	#N/A	#N/A	#N/A
MD13G1231500	-1.77868	YES	downClass2	#N/A	#N/A	#N/A	1.00996	NO	#N/A
MD04G1166500	-0.65522	YES	downClass1	-0.247653	NO	#N/A	0.893599	NO	#N/A
MD15G1384100	-1.01595	YES	downClass2	-1.02983	NO	#N/A	-0.716067	NO	#N/A
MD14G1181000	-0.747463	YES	downClass1	-0.28112	NO	#N/A	-0.0330343	NO	#N/A
MD10G1043200	1.9033	YES	upClass2	0.0693472	NO	#N/A	-1.07739	NO	#N/A
MD14G1193100	-0.614045	YES	downClass1	-0.280747	NO	#N/A	-0.812086	NO	#N/A
MD17G1014200	-0.662071	YES	downClass1	0.0840665	NO	#N/A	0.693741	NO	#N/A
MD06G1213500	-2.26164	YES	downClass3	#N/A	#N/A	#N/A	#N/A	#N/A	#N/A
MD07G1171200	-1.13649	YES	downClass2	-0.250362	NO	#N/A	-0.279043	NO	#N/A
MD05G1165800	0.718168	YES	upClass1	0.27638	NO	#N/A	-0.139146	NO	#N/A
MD08G1242500	0.761049	YES	upClass1	0.237395	NO	#N/A	-0.41558	NO	#N/A
MD16G1132300	-2.29208	YES	downClass3	#N/A	#N/A	#N/A	#N/A	#N/A	#N/A
MD11G1076800	0.824574	YES	upClass1	0.311281	NO	#N/A	-0.599406	NO	#N/A
MD14G1105700	-1.08134	YES	downClass2	-0.543905	NO	#N/A	1.5024	NO	#N/A
MD03G1088700	-1.27821	YES	downClass2	#N/A	#N/A	#N/A	2.19245	NO	#N/A
MD17G1272700	0.574423	YES	noVariation	0.14109	NO	#N/A	-0.140529	NO	#N/A
MD17G1154800	-0.484634	YES	noVariation	-0.492355	NO	#N/A	-0.609439	YES	downClass1
MD17G1265700	-2.09733	YES	downClass3	#N/A	#N/A	#N/A	2.18211	NO	#N/A
MD08G1058900	-1.6237	YES	downClass2	#N/A	#N/A	#N/A	#N/A	#N/A	#N/A
MD16G1047500	0.826474	YES	upClass1	0.542335	NO	#N/A	-0.105674	NO	#N/A
MD01G1148800	-2.86968	YES	downClass3	-0.251142	NO	#N/A	2.6779	YES	upClass3
MD08G1185700	-1.7415	YES	downClass2	-0.609676	NO	#N/A	1.15139	NO	#N/A
MD02G1175500	-4.78994	YES	downClass3	#N/A	#N/A	#N/A	#N/A	#N/A	#N/A
MD15G1333400	0.759433	YES	upClass1	0.0657499	NO	#N/A	-0.557051	NO	#N/A
MD09G1088700	-0.632735	YES	downClass1	-0.547012	NO	#N/A	-0.465038	NO	#N/A
MD17G1287600	-0.612687	YES	downClass1	-0.39348	NO	#N/A	-0.249524	NO	#N/A
MD15G1246800	-2.61646	YES	downClass3	0.722371	NO	#N/A	2.0872	YES	upClass3
MD09G1006400	0.86243	YES	upClass1	-0.0970928	NO	#N/A	-0.0127682	NO	#N/A
MD13G1105300	-1.01537	YES	downClass2	-0.558781	NO	#N/A	1.61706	NO	#N/A
MD07G1216200	-2.07042	YES	downClass3	#N/A	#N/A	#N/A	#N/A	#N/A	#N/A
MD10G1309900	-4.06911	YES	downClass3	#N/A	#N/A	#N/A	#N/A	#N/A	#N/A
MD16G1001100	-4.53322	YES	downClass3	#N/A	#N/A	#N/A	#N/A	#N/A	#N/A
MD16G1079400	-0.962638	YES	downClass1	0.00285215	NO	#N/A	1.23149	YES	upClass2
MD05G1242300	-0.983244	YES	downClass1	-0.395047	NO	#N/A	0.153954	NO	#N/A
MD10G1014500	0.478039	YES	noVariation	0.345133	NO	#N/A	-0.0860912	NO	#N/A
MD05G1304500	1.15197	YES	upClass2	0.540915	NO	#N/A	-1.21694	NO	#N/A
MD03G1290900	-0.748768	YES	downClass1	-0.261786	NO	#N/A	0.16356	NO	#N/A
MD13G1125000	-2.60545	YES	downClass3	#N/A	#N/A	#N/A	#N/A	#N/A	#N/A
MD14G1170300	-1.61226	YES	downClass2	-0.873768	NO	#N/A	1.73818	YES	upClass2
MD15G1010100	-0.872924	YES	downClass1	-0.212381	NO	#N/A	0.346047	NO	#N/A
MD15G1166100	-0.957986	YES	downClass1	-0.367138	NO	#N/A	0.200525	NO	#N/A
MD06G1064500	1.11782	YES	upClass2	0.262464	NO	#N/A	#N/A	#N/A	#N/A
MD01G1035300	-0.701612	YES	downClass1	-0.650476	NO	#N/A	-0.0173776	NO	#N/A
MD09G1149300	-0.472281	YES	noVariation	-0.223763	NO	#N/A	-0.335578	NO	#N/A
MD17G1077700	-1.15555	YES	downClass2	-0.373026	NO	#N/A	0.669003	NO	#N/A
MD10G1099200	0.454812	YES	noVariation	0.214199	NO	#N/A	-0.388606	NO	#N/A
MD15G1164000	0.819891	YES	upClass1	0.206395	NO	#N/A	-0.238691	NO	#N/A
MD11G1072800	-1.14448	YES	downClass2	#N/A	#N/A	#N/A	1.86546	NO	#N/A
MD12G1087300	-0.551224	YES	noVariation	0.0417182	NO	#N/A	0.231124	NO	#N/A
MD06G1028600	-1.13086	YES	downClass2	-0.173356	NO	#N/A	1.11259	NO	#N/A
MD07G1201600	-1.05622	YES	downClass2	0.00433107	NO	#N/A	0.232537	NO	#N/A
MD12G1165400	-1.06034	YES	downClass2	-0.199098	NO	#N/A	-0.444391	NO	#N/A
MD05G1313700	-0.969906	YES	downClass1	-0.679541	NO	#N/A	-1.05019	NO	#N/A
MD08G1072900	-2.75851	YES	downClass3	#N/A	#N/A	#N/A	#N/A	#N/A	#N/A
MD16G1116100	-1.14427	YES	downClass2	-0.717008	NO	#N/A	1.105	NO	#N/A
MD14G1169600	-1.97313	YES	downClass2	#N/A	#N/A	#N/A	#N/A	#N/A	#N/A
MD15G1136300	-2.17825	YES	downClass3	#N/A	#N/A	#N/A	#N/A	#N/A	#N/A
MD07G1162400	-1.95388	YES	downClass2	-0.192174	NO	#N/A	2.72516	YES	upClass3
MD16G1024700	-1.76924	YES	downClass2	-0.394229	NO	#N/A	0.36762	NO	#N/A
MD13G1087400	0.784451	YES	upClass1	0.409494	NO	#N/A	-0.583138	NO	#N/A
MD10G1331600	-0.485315	YES	noVariation	-0.668378	YES	downClass1	-0.227561	NO	#N/A
MD11G1173100	-0.941864	YES	downClass1	-0.4595	NO	#N/A	0.263738	NO	#N/A
MD17G1212000	-0.74187	YES	downClass1	0.17121	NO	#N/A	0.0684843	NO	#N/A
MD03G1272700	-2.50646	YES	downClass3	0.473946	NO	#N/A	#N/A	#N/A	#N/A
MD09G1073900	0.454518	YES	noVariation	0.101344	NO	#N/A	-0.146722	NO	#N/A
MD05G1359600	1.51655	YES	upClass2	0.349881	NO	#N/A	-0.849105	NO	#N/A
MD07G1006700	-0.424153	YES	noVariation	-0.152668	NO	#N/A	-0.100782	NO	#N/A
MD12G1012300	1.24906	YES	upClass2	0.147141	NO	#N/A	#N/A	#N/A	#N/A
MD01G1029100	0.535862	YES	noVariation	0.0938347	NO	#N/A	-0.144413	NO	#N/A
MD03G1057400	0.660515	YES	upClass1	0.265682	NO	#N/A	-0.198459	NO	#N/A
MD03G1017300	-0.617915	YES	downClass1	-0.119304	NO	#N/A	0.526935	NO	#N/A
MD06G1189100	-1.80153	YES	downClass2	#N/A	#N/A	#N/A	#N/A	#N/A	#N/A
MD06G1154900	-3.62743	YES	downClass3	#N/A	#N/A	#N/A	#N/A	#N/A	#N/A
MD12G1243700	1.18137	YES	upClass2	0.283417	NO	#N/A	-0.315593	NO	#N/A
MD16G1041500	-0.689944	YES	downClass1	-0.245309	NO	#N/A	-0.172964	NO	#N/A
MD15G1305200	-0.845514	YES	downClass1	-0.144067	NO	#N/A	0.432181	NO	#N/A
MD02G1199000	-4.32989	YES	downClass3	#N/A	#N/A	#N/A	#N/A	#N/A	#N/A
MD05G1034200	-0.805865	YES	downClass1	-0.428155	NO	#N/A	0.219525	NO	#N/A
MD13G1094800	-1.25642	YES	downClass2	0.237529	NO	#N/A	2.0991	YES	upClass3
MD13G1109000	-0.539253	YES	noVariation	-0.448281	NO	#N/A	-0.435609	NO	#N/A
MD16G1170900	-1.32602	YES	downClass2	-1.06972	NO	#N/A	0.422047	NO	#N/A
MD03G1227700	-0.975143	YES	downClass1	-1.21682	NO	#N/A	0.914498	NO	#N/A
MD11G1210700	1.0921	YES	upClass2	-0.0497163	NO	#N/A	-0.479236	NO	#N/A
MD05G1218200	-1.00274	YES	downClass2	-0.518004	NO	#N/A	-0.369851	NO	#N/A
MD15G1075600	-0.888875	YES	downClass1	-0.0413449	NO	#N/A	0.68414	NO	#N/A
MD05G1197600	-0.738542	YES	downClass1	-0.694327	NO	#N/A	-0.293784	NO	#N/A
MD14G1167000	-3.5358	YES	downClass3	#N/A	#N/A	#N/A	#N/A	#N/A	#N/A
MD11G1113900	-1.01625	YES	downClass2	-0.683898	NO	#N/A	1.11817	YES	upClass2
MD03G1054700	-0.651386	YES	downClass1	-0.117125	NO	#N/A	0.581666	NO	#N/A
MD05G1329700	-0.910444	YES	downClass1	-0.386362	NO	#N/A	-0.249278	NO	#N/A
MD16G1282300	-2.12019	YES	downClass3	#N/A	#N/A	#N/A	2.00626	NO	#N/A
MD10G1127400	0.556155	YES	noVariation	0.117151	NO	#N/A	-0.363228	NO	#N/A
MD02G1198500	0.401561	YES	noVariation	0.081145	NO	#N/A	0.12769	NO	#N/A
MD13G1009000	-0.676838	YES	downClass1	-0.360292	NO	#N/A	-0.468065	NO	#N/A
MD15G1348800	2.04722	YES	upClass3	0.353773	NO	#N/A	#N/A	#N/A	#N/A
MD10G1021400	-0.510845	YES	noVariation	0.237677	NO	#N/A	0.523273	NO	#N/A
MD13G1096000	-0.928331	YES	downClass1	-0.437744	NO	#N/A	-0.227832	NO	#N/A
MD07G1215700	-0.734305	YES	downClass1	-0.185945	NO	#N/A	1.55698	YES	upClass2
MD15G1011300	-1.4844	YES	downClass2	-0.28004	NO	#N/A	-0.112893	NO	#N/A
MD10G1080100	-0.932771	YES	downClass1	-0.0769052	NO	#N/A	1.29613	YES	upClass2
MD17G1183700	-0.694444	YES	downClass1	-1.04856	NO	#N/A	1.45155	YES	upClass2
MD15G1107100	0.520233	YES	noVariation	0.13864	NO	#N/A	-0.105496	NO	#N/A
MD02G1048000	-0.805272	YES	downClass1	-0.425758	NO	#N/A	0.0540964	NO	#N/A
MD05G1176500	0.539013	YES	noVariation	0.0788115	NO	#N/A	-0.177561	NO	#N/A
MD10G1111300	-0.908205	YES	downClass1	-0.648005	NO	#N/A	0.473366	NO	#N/A
MD02G1047800	-2.21111	YES	downClass3	#N/A	#N/A	#N/A	#N/A	#N/A	#N/A
MD04G1151300	0.64189	YES	upClass1	-0.113307	NO	#N/A	-0.150577	NO	#N/A
MD07G1288100	-0.914918	YES	downClass1	-0.513898	NO	#N/A	-1.20044	YES	downClass2
MD09G1128500	0.654384	YES	upClass1	0.252876	NO	#N/A	-0.234867	NO	#N/A
MD17G1238100	0.479095	YES	noVariation	0.154992	NO	#N/A	-0.00489945	NO	#N/A
MD06G1094200	-0.579507	YES	noVariation	-0.487443	NO	#N/A	0.244273	NO	#N/A
MD12G1182900	-1.3262	YES	downClass2	-0.919558	NO	#N/A	2.70346	YES	upClass3
MD12G1109900	-0.948159	YES	downClass1	-0.383851	NO	#N/A	1.72951	NO	#N/A
MD03G1214200	0.779752	YES	upClass1	0.298589	NO	#N/A	-0.123413	NO	#N/A
MD09G1068400	-0.637798	YES	downClass1	-0.506398	NO	#N/A	-0.334459	NO	#N/A
MD10G1166300	0.67258	YES	upClass1	0.43922	NO	#N/A	0.229972	NO	#N/A
MD13G1063900	1.51244	YES	upClass2	-0.024415	NO	#N/A	0.0327724	NO	#N/A
MD10G1282800	-1.06168	YES	downClass2	0.0452757	NO	#N/A	-0.0269714	NO	#N/A
MD03G1010400	2.05884	YES	upClass3	0.282574	NO	#N/A	0.155554	NO	#N/A
MD07G1155300	-2.74888	YES	downClass3	-1.55894	NO	#N/A	2.85432	YES	upClass3
MD13G1051300	-0.842779	YES	downClass1	-0.343218	NO	#N/A	1.48303	YES	upClass2
MD05G1063400	-3.27934	YES	downClass3	#N/A	#N/A	#N/A	#N/A	#N/A	#N/A
MD11G1307100	0.394685	YES	noVariation	0.161419	NO	#N/A	0.0218063	NO	#N/A
MD13G1174100	-0.782583	YES	downClass1	-0.18847	NO	#N/A	0.0732245	NO	#N/A
MD16G1029100	-0.751537	YES	downClass1	-0.235758	NO	#N/A	0.0237439	NO	#N/A
MD06G1027800	-0.462908	YES	noVariation	0.0886225	NO	#N/A	0.35644	NO	#N/A
MD15G1302000	-0.665733	YES	downClass1	0.534576	NO	#N/A	0.926177	NO	#N/A
MD06G1214400	0.486579	YES	noVariation	0.15746	NO	#N/A	-0.224172	NO	#N/A
MD10G1057400	-2.23124	YES	downClass3	-1.2974	NO	#N/A	-0.498254	NO	#N/A
MD01G1135600	-0.532891	YES	noVariation	-0.492056	NO	#N/A	-0.689294	YES	downClass1
MD03G1004000	-2.38787	YES	downClass3	-3.8372	YES	downClass3	1.27068	NO	#N/A
MD15G1180500	0.851334	YES	upClass1	0.611612	NO	#N/A	-0.553328	NO	#N/A
MD01G1208300	-0.845611	YES	downClass1	-0.383541	NO	#N/A	-0.0414086	NO	#N/A
MD03G1286300	-0.856921	YES	downClass1	-0.297713	NO	#N/A	0.20235	NO	#N/A
MD09G1142200	-0.481538	YES	noVariation	0.0679001	NO	#N/A	2.06751	YES	upClass3
MD04G1124800	-0.868925	YES	downClass1	-0.495354	NO	#N/A	-0.63057	NO	#N/A
MD01G1105800	-0.888504	YES	downClass1	-0.531959	NO	#N/A	-0.393224	NO	#N/A
MD10G1132000	-0.522771	YES	noVariation	-0.350388	NO	#N/A	-0.182776	NO	#N/A
MD15G1212700	-1.27832	YES	downClass2	-0.567872	NO	#N/A	2.25347	YES	upClass3
MD14G1103900	-0.410034	YES	noVariation	-0.0587263	NO	#N/A	-0.241289	NO	#N/A
MD15G1241400	0.602541	YES	upClass1	0.42225	NO	#N/A	-0.602237	NO	#N/A
MD07G1072900	0.670071	YES	upClass1	-0.0335581	NO	#N/A	-0.31428	NO	#N/A
MD08G1178600	0.379532	YES	noVariation	0.248027	NO	#N/A	-0.159608	NO	#N/A
MD11G1003600	-2.00619	YES	downClass3	#N/A	#N/A	#N/A	#N/A	#N/A	#N/A
MD13G1049100	0.50738	YES	noVariation	-0.0106068	NO	#N/A	-0.00929697	NO	#N/A
MD16G1179400	-0.657715	YES	downClass1	-0.404838	NO	#N/A	0.00493785	NO	#N/A
MD02G1048700	-0.813234	YES	downClass1	-0.373362	NO	#N/A	-0.298019	NO	#N/A
MD17G1106300	-0.783059	YES	downClass1	-0.10861	NO	#N/A	-0.0516225	NO	#N/A
MD10G1307600	-1.88372	YES	downClass2	-1.90353	NO	#N/A	2.51111	NO	#N/A
MD11G1229600	-1.9909	YES	downClass2	#N/A	#N/A	#N/A	#N/A	#N/A	#N/A
MD13G1086300	-1.00065	YES	downClass2	0.115757	NO	#N/A	1.23178	NO	#N/A
MD15G1188800	-1.36779	YES	downClass2	0.346473	NO	#N/A	0.73076	NO	#N/A
MD06G1035300	0.56352	YES	noVariation	0.20411	NO	#N/A	-0.306616	NO	#N/A
MD09G1140700	-1.0544	YES	downClass2	-0.429323	NO	#N/A	0.536726	NO	#N/A
MD02G1185200	-0.896893	YES	downClass1	-0.663692	NO	#N/A	0.440999	NO	#N/A
MD11G1293400	-0.957708	YES	downClass1	-0.728394	NO	#N/A	-0.510828	NO	#N/A
MD01G1108700	0.430388	YES	noVariation	0.211582	NO	#N/A	-0.337021	NO	#N/A
MD04G1050400	-0.953423	YES	downClass1	-1.18321	YES	downClass2	-0.310132	NO	#N/A
MD06G1133200	0.369595	YES	noVariation	-0.0496168	NO	#N/A	-0.0523732	NO	#N/A
MD08G1066500	0.368742	YES	noVariation	0.0887785	NO	#N/A	-0.159801	NO	#N/A
MD10G1332400	0.619596	YES	upClass1	0.0339362	NO	#N/A	-0.0683136	NO	#N/A
MD07G1171300	0.870829	YES	upClass1	-0.207364	NO	#N/A	-0.499794	NO	#N/A
MD10G1105100	0.670982	YES	upClass1	0.23314	NO	#N/A	-0.189713	NO	#N/A
MD03G1082200	-0.939767	YES	downClass1	-0.295546	NO	#N/A	0.289088	NO	#N/A
MD14G1074300	-1.36468	YES	downClass2	-1.01102	NO	#N/A	1.08836	NO	#N/A
MD12G1241500	-1.77603	YES	downClass2	#N/A	#N/A	#N/A	0.932137	NO	#N/A
MD01G1087400	0.469207	YES	noVariation	0.141347	NO	#N/A	-0.488689	NO	#N/A
MD05G1050100	-0.544658	YES	noVariation	-0.652223	NO	#N/A	-0.194591	NO	#N/A
MD14G1056700	-0.770094	YES	downClass1	-0.471502	NO	#N/A	-0.00704469	NO	#N/A
MD14G1023600	0.473534	YES	noVariation	0.103315	NO	#N/A	-0.222583	NO	#N/A
MD02G1131800	-1.46566	YES	downClass2	-0.776579	NO	#N/A	0.685184	NO	#N/A
MD08G1034600	-0.656694	YES	downClass1	-0.589533	NO	#N/A	-0.77078	YES	downClass1
MD11G1264200	0.364889	YES	noVariation	0.293076	NO	#N/A	-0.073334	NO	#N/A
MD13G1082000	-0.683263	YES	downClass1	-0.198285	NO	#N/A	-0.387449	NO	#N/A
MD15G1382300	-0.754827	YES	downClass1	-0.0390121	NO	#N/A	0.386498	NO	#N/A
MD13G1134300	0.443263	YES	noVariation	0.353739	NO	#N/A	-0.140777	NO	#N/A
MD15G1290300	-0.79308	YES	downClass1	-0.00157498	NO	#N/A	0.921192	NO	#N/A
MD10G1079900	-0.795214	YES	downClass1	-0.442541	NO	#N/A	0.89857	NO	#N/A
MD05G1106800	-0.805009	YES	downClass1	-0.123931	NO	#N/A	0.0946306	NO	#N/A
MD10G1195200	0.56649	YES	noVariation	0.00355266	NO	#N/A	-0.565786	NO	#N/A
MD03G1023600	-3.18202	YES	downClass3	-3.14682	YES	downClass3	3.0332	YES	upClass3
MD03G1035600	-1.11138	YES	downClass2	-0.346836	NO	#N/A	#N/A	#N/A	#N/A
MD06G1158400	1.28549	YES	upClass2	-0.125286	NO	#N/A	-0.41281	NO	#N/A
MD09G1150700	-0.916312	YES	downClass1	-0.893552	YES	downClass1	-0.66329	NO	#N/A
MD17G1211300	-0.9318	YES	downClass1	-0.132997	NO	#N/A	-0.0439334	NO	#N/A
MD08G1196700	-0.770516	YES	downClass1	#N/A	#N/A	#N/A	2.04769	NO	#N/A
MD15G1444500	-0.578199	YES	noVariation	-0.48507	NO	#N/A	-0.170001	NO	#N/A
MD03G1223400	-1.09531	NO	#N/A	-0.0948284	NO	#N/A	-0.360822	NO	#N/A
MD09G1113700	0.459893	NO	#N/A	0.437293	NO	#N/A	0.0857601	NO	#N/A
MD15G1186300	0.638678	NO	#N/A	0.290156	NO	#N/A	-0.343686	NO	#N/A
MD05G1158800	0.446072	NO	#N/A	0.129265	NO	#N/A	0.197749	NO	#N/A
MD12G1194400	0.500046	NO	#N/A	0.349004	NO	#N/A	-0.251813	NO	#N/A
MD03G1173700	-0.58449	NO	#N/A	-0.497081	NO	#N/A	-0.221668	NO	#N/A
MD04G1025300	-0.858584	NO	#N/A	-0.471462	NO	#N/A	-0.479172	NO	#N/A
MD16G1164700	0.635543	NO	#N/A	0.0919503	NO	#N/A	#N/A	#N/A	#N/A
MD16G1088600	-0.803744	NO	#N/A	-0.616037	NO	#N/A	0.561008	NO	#N/A
MD12G1218000	-1.58151	NO	#N/A	#N/A	#N/A	#N/A	#N/A	#N/A	#N/A
MD15G1131400	-2.24535	NO	#N/A	#N/A	#N/A	#N/A	#N/A	#N/A	#N/A
MD08G1007200	-0.710371	NO	#N/A	-0.387248	NO	#N/A	-0.186704	NO	#N/A
MD13G1237300	-0.873062	NO	#N/A	-0.25217	NO	#N/A	-0.493071	NO	#N/A
MD07G1156200	-1.57044	NO	#N/A	-0.336104	NO	#N/A	1.3448	NO	#N/A
MD05G1046000	-0.789817	NO	#N/A	-0.121511	NO	#N/A	-0.341769	NO	#N/A
MD05G1349800	-0.646855	NO	#N/A	-0.452757	NO	#N/A	1.07215	YES	upClass2
MD12G1254000	-0.772355	NO	#N/A	-0.497183	NO	#N/A	1.39036	YES	upClass2
MD17G1260700	0.747175	NO	#N/A	0.156663	NO	#N/A	-0.126277	NO	#N/A
MD11G1082200	-0.605079	NO	#N/A	-0.23309	NO	#N/A	-0.598525	NO	#N/A
MD16G1194000	0.463666	NO	#N/A	0.398364	NO	#N/A	-0.441591	NO	#N/A
MD13G1009500	-0.394617	NO	#N/A	-0.211245	NO	#N/A	-0.326592	NO	#N/A
MD16G1084300	-0.563519	NO	#N/A	-0.125979	NO	#N/A	0.400088	NO	#N/A
MD02G1047300	-2.5382	NO	#N/A	#N/A	#N/A	#N/A	1.05894	NO	#N/A
MD11G1118200	-2.6328	NO	#N/A	#N/A	#N/A	#N/A	#N/A	#N/A	#N/A
MD15G1326800	0.443256	NO	#N/A	0.0791496	NO	#N/A	0.0311222	NO	#N/A
MD16G1020000	-0.753194	NO	#N/A	-0.163011	NO	#N/A	-0.124494	NO	#N/A
MD02G1085900	-0.430672	NO	#N/A	-0.409606	NO	#N/A	-0.466925	NO	#N/A
MD05G1199100	-0.659239	NO	#N/A	-0.0092262	NO	#N/A	0.634555	NO	#N/A
MD16G1102100	1.53523	NO	#N/A	0.16723	NO	#N/A	-0.413226	NO	#N/A
MD02G1020700	-0.859834	NO	#N/A	-0.148461	NO	#N/A	-0.458518	NO	#N/A
MD17G1007300	0.588695	NO	#N/A	-0.139104	NO	#N/A	-0.525616	NO	#N/A
MD03G1268700	-0.779677	NO	#N/A	-0.061173	NO	#N/A	0.542914	NO	#N/A
MD10G1145600	-1.24407	NO	#N/A	-0.329346	NO	#N/A	-0.64902	NO	#N/A
MD15G1023800	0.473126	NO	#N/A	0.10271	NO	#N/A	0.0123639	NO	#N/A
MD16G1202600	-0.540491	NO	#N/A	-0.565531	NO	#N/A	-0.702372	YES	downClass1
MD13G1041700	-0.4922	NO	#N/A	-0.188186	NO	#N/A	-0.337167	NO	#N/A
MD04G1051600	-0.80219	NO	#N/A	-0.243216	NO	#N/A	-0.343786	NO	#N/A
MD09G1079600	0.460523	NO	#N/A	-0.0544593	NO	#N/A	-0.121063	NO	#N/A
MD00G1034500	-0.545071	NO	#N/A	-0.693405	YES	downClass1	-0.000666151	NO	#N/A
MD00G1132400	-0.684547	NO	#N/A	0.00746472	NO	#N/A	-0.0805208	NO	#N/A
MD16G1239900	0.661523	NO	#N/A	0.187919	NO	#N/A	-0.220442	NO	#N/A
MD05G1303200	-0.769375	NO	#N/A	-0.62616	NO	#N/A	0.454404	NO	#N/A
MD06G1027500	-0.647705	NO	#N/A	-0.359296	NO	#N/A	-0.703342	NO	#N/A
MD12G1018200	-0.685503	NO	#N/A	0.41294	NO	#N/A	0.893875	NO	#N/A
MD12G1118800	0.5959	NO	#N/A	0.0999716	NO	#N/A	0.117421	NO	#N/A
MD02G1114400	-1.11355	NO	#N/A	-0.294495	NO	#N/A	0.663237	NO	#N/A
MD06G1089500	-1.08443	NO	#N/A	-0.407464	NO	#N/A	0.468519	NO	#N/A
MD10G1061400	-0.739381	NO	#N/A	-0.183547	NO	#N/A	-0.146878	NO	#N/A
MD01G1141800	-0.589421	NO	#N/A	-0.507048	NO	#N/A	-0.64667	NO	#N/A
MD06G1142300	-0.722619	NO	#N/A	-0.81742	NO	#N/A	-0.318801	NO	#N/A
MD12G1138700	-1.83035	NO	#N/A	#N/A	#N/A	#N/A	#N/A	#N/A	#N/A
MD15G1059600	0.593104	NO	#N/A	0.0875049	NO	#N/A	-0.218253	NO	#N/A
MD15G1309900	-1.53427	NO	#N/A	-0.688137	NO	#N/A	2.87706	YES	upClass3
MD15G1390200	-0.803908	NO	#N/A	-0.0217398	NO	#N/A	0.368812	NO	#N/A
MD07G1002800	0.425981	NO	#N/A	0.124162	NO	#N/A	-0.0314491	NO	#N/A
MD15G1011800	-0.826633	NO	#N/A	-0.330276	NO	#N/A	0.353086	NO	#N/A
MD10G1198500	0.369682	NO	#N/A	0.108546	NO	#N/A	-0.228384	NO	#N/A
MD10G1058000	-0.893574	NO	#N/A	-0.897233	YES	downClass1	-0.337441	NO	#N/A
MD14G1017100	-1.04631	NO	#N/A	-0.0890837	NO	#N/A	1.01152	NO	#N/A
MD10G1097100	0.722311	NO	#N/A	0.152762	NO	#N/A	-0.223433	NO	#N/A
MD02G1171800	-2.16395	NO	#N/A	-0.414756	NO	#N/A	0.474491	NO	#N/A
MD06G1105300	-1.37072	NO	#N/A	-1.11769	NO	#N/A	2.39894	YES	upClass3
MD16G1027900	0.414534	NO	#N/A	0.154855	NO	#N/A	0.0122146	NO	#N/A
MD15G1067000	-0.48124	NO	#N/A	-0.318794	NO	#N/A	-0.196931	NO	#N/A
MD09G1236800	-1.48969	NO	#N/A	#N/A	#N/A	#N/A	#N/A	#N/A	#N/A
MD13G1103000	-0.751233	NO	#N/A	-0.147741	NO	#N/A	-0.624064	NO	#N/A
MD14G1222800	-1.08828	NO	#N/A	0.00148445	NO	#N/A	1.29215	YES	upClass2
MD04G1173200	-0.561732	NO	#N/A	-0.250876	NO	#N/A	-0.222237	NO	#N/A
MD12G1038600	-0.532441	NO	#N/A	-0.207342	NO	#N/A	-0.162409	NO	#N/A
MD10G1165200	-0.929801	NO	#N/A	-0.325702	NO	#N/A	1.33179	NO	#N/A
MD05G1205500	-0.687498	NO	#N/A	-0.260517	NO	#N/A	0.308958	NO	#N/A
MD17G1012600	-1.24692	NO	#N/A	-0.520221	NO	#N/A	#N/A	#N/A	#N/A
MD13G1200300	-0.469196	NO	#N/A	-0.314468	NO	#N/A	-0.267671	NO	#N/A
MD09G1033100	-2.34101	NO	#N/A	#N/A	#N/A	#N/A	#N/A	#N/A	#N/A
MD16G1036800	0.542225	NO	#N/A	0.0136482	NO	#N/A	0.0429954	NO	#N/A
MD17G1103000	-0.44213	NO	#N/A	-0.17302	NO	#N/A	-0.260497	NO	#N/A
MD14G1239400	0.380851	NO	#N/A	0.0502969	NO	#N/A	-0.288532	NO	#N/A
MD15G1231100	-1.22956	NO	#N/A	-0.557206	NO	#N/A	-0.909482	YES	downClass1
MD17G1250400	0.904631	NO	#N/A	0.461667	NO	#N/A	0.0815787	NO	#N/A
MD05G1087300	0.493767	NO	#N/A	-0.0732505	NO	#N/A	-0.0443301	NO	#N/A
MD05G1311400	0.537588	NO	#N/A	0.440373	NO	#N/A	-0.291857	NO	#N/A
MD08G1033100	-0.662146	NO	#N/A	-0.7027	NO	#N/A	-0.390347	NO	#N/A
MD12G1017300	-0.732582	NO	#N/A	-0.263218	NO	#N/A	-0.454691	NO	#N/A
MD08G1023500	0.589904	NO	#N/A	0.0301418	NO	#N/A	0.281673	NO	#N/A
MD07G1011100	-0.401169	NO	#N/A	-0.210751	NO	#N/A	-0.165728	NO	#N/A
MD07G1174800	0.360714	NO	#N/A	0.299438	NO	#N/A	-0.0129212	NO	#N/A
MD03G1142300	-0.733963	NO	#N/A	-1.06436	NO	#N/A	-0.545247	NO	#N/A
MD12G1006400	-0.666142	NO	#N/A	-0.194718	NO	#N/A	-0.120423	NO	#N/A
MD02G1096100	-2.59821	NO	#N/A	#N/A	#N/A	#N/A	1.64091	NO	#N/A
MD02G1128700	-2.32384	NO	#N/A	#N/A	#N/A	#N/A	#N/A	#N/A	#N/A
MD02G1186600	0.489091	NO	#N/A	-0.177099	NO	#N/A	-0.0355643	NO	#N/A
MD04G1191900	0.578678	NO	#N/A	0.0158347	NO	#N/A	-0.0859356	NO	#N/A
MD14G1223700	-0.556353	NO	#N/A	-0.240507	NO	#N/A	0.244087	NO	#N/A
MD17G1049300	-0.850191	NO	#N/A	-0.468397	NO	#N/A	#N/A	#N/A	#N/A
MD01G1110900	0.493792	NO	#N/A	0.116122	NO	#N/A	-0.197807	NO	#N/A
MD10G1123500	-0.559541	NO	#N/A	-0.0429076	NO	#N/A	0.0849555	NO	#N/A
MD15G1365500	-0.459997	NO	#N/A	-0.248579	NO	#N/A	-0.39748	NO	#N/A
MD07G1282000	-0.549585	NO	#N/A	-0.236151	NO	#N/A	-0.459449	NO	#N/A
MD07G1228900	0.468734	NO	#N/A	0.0630882	NO	#N/A	-0.171504	NO	#N/A
MD01G1047400	-0.682452	NO	#N/A	-0.929368	YES	downClass1	-0.350578	NO	#N/A
MD02G1001400	-2.72608	NO	#N/A	#N/A	#N/A	#N/A	#N/A	#N/A	#N/A
MD08G1190300	0.381883	NO	#N/A	-0.12207	NO	#N/A	-0.116047	NO	#N/A
MD03G1042000	-0.652463	NO	#N/A	-0.634248	NO	#N/A	-0.55531	NO	#N/A
MD06G1001600	0.430544	NO	#N/A	0.0240532	NO	#N/A	-0.0948663	NO	#N/A
MD10G1097200	0.468485	NO	#N/A	0.203533	NO	#N/A	-0.0684526	NO	#N/A
MD13G1136900	-1.23281	NO	#N/A	-0.0992231	NO	#N/A	0.412599	NO	#N/A
MD15G1006300	0.460856	NO	#N/A	0.188301	NO	#N/A	-0.381244	NO	#N/A
MD07G1284200	-0.798999	NO	#N/A	-0.317667	NO	#N/A	-0.391541	NO	#N/A
MD02G1171900	-1.74188	NO	#N/A	#N/A	#N/A	#N/A	-0.766938	NO	#N/A
MD00G1094100	-0.695547	NO	#N/A	-0.333999	NO	#N/A	0.277468	NO	#N/A
MD04G1244600	-0.5841	NO	#N/A	-0.0801609	NO	#N/A	0.945252	YES	upClass1
MD05G1300300	-0.647107	NO	#N/A	-0.537211	NO	#N/A	-0.398854	NO	#N/A
MD01G1148600	-0.544995	NO	#N/A	-0.455961	NO	#N/A	-0.685885	NO	#N/A
MD10G1284100	-0.551194	NO	#N/A	0.10675	NO	#N/A	0.179397	NO	#N/A
MD06G1230500	-1.40347	NO	#N/A	-0.467829	NO	#N/A	#N/A	#N/A	#N/A
MD00G1068800	0.368816	NO	#N/A	0.0772792	NO	#N/A	0.127235	NO	#N/A
MD03G1198600	-2.16063	NO	#N/A	#N/A	#N/A	#N/A	-0.260055	NO	#N/A
MD04G1083900	-1.8836	NO	#N/A	#N/A	#N/A	#N/A	#N/A	#N/A	#N/A
MD05G1321000	0.417433	NO	#N/A	0.318103	NO	#N/A	0.195055	NO	#N/A
MD06G1016700	0.47562	NO	#N/A	0.206575	NO	#N/A	-0.0711556	NO	#N/A
MD09G1037000	-0.719547	NO	#N/A	-0.399086	NO	#N/A	0.409588	NO	#N/A
MD14G1043800	-0.458319	NO	#N/A	0.109366	NO	#N/A	0.522243	NO	#N/A
MD08G1055200	0.403487	NO	#N/A	-0.00647929	NO	#N/A	-0.0665257	NO	#N/A
MD10G1142000	-0.807832	NO	#N/A	-0.229403	NO	#N/A	-0.210098	NO	#N/A
MD10G1304000	-0.645993	NO	#N/A	-0.33563	NO	#N/A	-1.26066	NO	#N/A
MD15G1343400	-0.726637	NO	#N/A	0.00428975	NO	#N/A	-0.101667	NO	#N/A
MD13G1146800	-1.70101	NO	#N/A	#N/A	#N/A	#N/A	#N/A	#N/A	#N/A
MD17G1098300	0.425805	NO	#N/A	0.0987044	NO	#N/A	0.0154894	NO	#N/A
MD00G1096900	0.524639	NO	#N/A	0.312417	NO	#N/A	-0.134484	NO	#N/A
MD15G1294900	-0.959622	NO	#N/A	-0.561606	NO	#N/A	1.37532	NO	#N/A
MD00G1081600	-0.657849	NO	#N/A	-0.0962955	NO	#N/A	0.527447	NO	#N/A
MD01G1037900	-0.474583	NO	#N/A	-0.134982	NO	#N/A	-0.34493	NO	#N/A
MD06G1180900	1.00366	NO	#N/A	-0.135631	NO	#N/A	-0.0510729	NO	#N/A
MD05G1185300	-0.954141	NO	#N/A	-0.35098	NO	#N/A	-0.434502	NO	#N/A
MD01G1020100	-1.0481	NO	#N/A	0.0437901	NO	#N/A	2.25076	YES	upClass3
MD13G1198600	0.363301	NO	#N/A	-0.0249687	NO	#N/A	-0.0844341	NO	#N/A
MD06G1133900	-0.580123	NO	#N/A	-0.33156	NO	#N/A	-0.27628	NO	#N/A
MD15G1196900	2.43853	NO	#N/A	0.476726	NO	#N/A	-1.08812	NO	#N/A
MD01G1065600	-2.17521	NO	#N/A	-0.874821	NO	#N/A	1.8606	NO	#N/A
MD08G1025800	0.694792	NO	#N/A	-0.153678	NO	#N/A	0.00241433	NO	#N/A
MD08G1063400	0.63337	NO	#N/A	0.00951677	NO	#N/A	-0.246207	NO	#N/A
MD14G1210700	0.463762	NO	#N/A	0.108599	NO	#N/A	-0.375072	NO	#N/A
MD16G1029300	-0.870117	NO	#N/A	-0.231007	NO	#N/A	-0.19164	NO	#N/A
MD16G1150200	0.396996	NO	#N/A	0.15849	NO	#N/A	-0.417161	NO	#N/A
MD06G1169400	0.771251	NO	#N/A	0.124946	NO	#N/A	-0.593775	NO	#N/A
MD12G1041800	-0.680915	NO	#N/A	-0.506988	NO	#N/A	-0.614555	NO	#N/A
MD04G1069000	-1.44908	NO	#N/A	-2.5365	YES	downClass3	3.08726	YES	upClass3
MD09G1032100	-0.572375	NO	#N/A	-0.251565	NO	#N/A	0.392887	NO	#N/A
MD02G1138600	0.593816	NO	#N/A	0.0410056	NO	#N/A	-0.411815	NO	#N/A
MD16G1269400	-0.545696	NO	#N/A	-0.204505	NO	#N/A	0.727352	NO	#N/A
MD17G1119100	-0.741506	NO	#N/A	-0.837896	NO	#N/A	-0.839533	NO	#N/A
MD02G1066000	-0.60745	NO	#N/A	-0.140692	NO	#N/A	-0.206076	NO	#N/A
MD03G1165700	-0.467781	NO	#N/A	-0.651107	NO	#N/A	-0.613295	NO	#N/A
MD14G1081500	0.520846	NO	#N/A	0.170585	NO	#N/A	-0.173837	NO	#N/A
MD16G1048500	-0.363294	NO	#N/A	-0.262663	NO	#N/A	0.00235471	NO	#N/A
MD16G1073500	0.52767	NO	#N/A	0.0183384	NO	#N/A	-0.143124	NO	#N/A
MD01G1136700	0.322841	NO	#N/A	0.293802	NO	#N/A	0.0783804	NO	#N/A
MD10G1053200	-0.838794	NO	#N/A	-0.720672	NO	#N/A	-0.213154	NO	#N/A
MD15G1129600	-2.08947	NO	#N/A	-0.288853	NO	#N/A	2.832	YES	upClass3
MD09G1282600	-0.419742	NO	#N/A	-0.0905982	NO	#N/A	-0.19978	NO	#N/A
MD11G1260800	-0.523664	NO	#N/A	-0.266922	NO	#N/A	-0.611982	NO	#N/A
MD07G1076200	0.427454	NO	#N/A	0.0234669	NO	#N/A	-0.219366	NO	#N/A
MD05G1324300	0.419003	NO	#N/A	0.23493	NO	#N/A	0.227683	NO	#N/A
MD11G1107600	-0.727715	NO	#N/A	-0.345592	NO	#N/A	0.555702	NO	#N/A
MD13G1043300	-1.54479	NO	#N/A	-1.44616	NO	#N/A	1.11739	NO	#N/A
MD03G1036500	-1.34893	NO	#N/A	#N/A	#N/A	#N/A	1.82155	NO	#N/A
MD05G1238900	0.435092	NO	#N/A	-0.176503	NO	#N/A	0.0359084	NO	#N/A
MD08G1080000	0.598375	NO	#N/A	0.552246	NO	#N/A	-0.382408	NO	#N/A
MD13G1050400	-0.510263	NO	#N/A	-0.1793	NO	#N/A	0.516786	NO	#N/A
MD01G1209000	-0.781871	NO	#N/A	-0.352978	NO	#N/A	1.58933	YES	upClass2
MD05G1268900	-0.689607	NO	#N/A	0.300998	NO	#N/A	1.52371	NO	#N/A
MD13G1134400	0.416765	NO	#N/A	0.0502257	NO	#N/A	-0.02451	NO	#N/A
MD15G1107400	-0.550339	NO	#N/A	-0.251493	NO	#N/A	0.180002	NO	#N/A
MD06G1218900	-0.579631	NO	#N/A	-0.200882	NO	#N/A	0.460194	NO	#N/A
MD15G1083900	-1.15278	NO	#N/A	-0.238382	NO	#N/A	3.04311	YES	upClass3
MD02G1009500	-1.17828	NO	#N/A	-0.430202	NO	#N/A	-0.679407	NO	#N/A
MD03G1172800	-0.503568	NO	#N/A	-0.423814	NO	#N/A	-0.137839	NO	#N/A
MD05G1008600	1.05797	NO	#N/A	0.193417	NO	#N/A	-0.310592	NO	#N/A
MD07G1130900	0.345146	NO	#N/A	0.0717109	NO	#N/A	0.119349	NO	#N/A
MD14G1228700	0.624342	NO	#N/A	0.0278338	NO	#N/A	-0.231372	NO	#N/A
MD02G1060200	-1.92235	NO	#N/A	#N/A	#N/A	#N/A	#N/A	#N/A	#N/A
MD05G1263100	-0.769308	NO	#N/A	#N/A	#N/A	#N/A	#N/A	#N/A	#N/A
MD01G1194100	-1.58269	NO	#N/A	#N/A	#N/A	#N/A	1.70631	NO	#N/A
MD11G1207500	-1.07488	NO	#N/A	-0.378777	NO	#N/A	-0.325245	NO	#N/A
MD00G1038300	0.458859	NO	#N/A	0.135619	NO	#N/A	-0.0764246	NO	#N/A
MD02G1062300	-2.2496	NO	#N/A	#N/A	#N/A	#N/A	3.61017	NO	#N/A
MD15G1062500	-1.29398	NO	#N/A	-0.368145	NO	#N/A	0.216862	NO	#N/A
MD10G1039000	-0.71058	NO	#N/A	-0.411631	NO	#N/A	-0.812992	YES	downClass1
MD04G1233600	-0.543489	NO	#N/A	-0.0309247	NO	#N/A	0.444738	NO	#N/A
MD10G1279900	-0.986182	NO	#N/A	-0.693558	NO	#N/A	#N/A	#N/A	#N/A
MD08G1004500	0.376582	NO	#N/A	0.404302	NO	#N/A	-0.00668782	NO	#N/A
MD10G1181600	0.354925	NO	#N/A	0.0727718	NO	#N/A	-0.490526	NO	#N/A
MD11G1146500	0.369961	NO	#N/A	0.150645	NO	#N/A	0.121223	NO	#N/A
MD15G1053400	0.478117	NO	#N/A	0.238408	NO	#N/A	-0.308706	NO	#N/A
MD14G1154400	-0.488847	NO	#N/A	-0.209296	NO	#N/A	0.497161	NO	#N/A
MD03G1120600	0.880216	NO	#N/A	-0.0143728	NO	#N/A	-0.312364	NO	#N/A
MD15G1161800	-3.05321	NO	#N/A	#N/A	#N/A	#N/A	#N/A	#N/A	#N/A
MD16G1123000	-0.529747	NO	#N/A	-0.102117	NO	#N/A	-0.258444	NO	#N/A
MD15G1303500	-0.946532	NO	#N/A	-0.0377039	NO	#N/A	-0.0920196	NO	#N/A
MD06G1187400	0.437551	NO	#N/A	0.20532	NO	#N/A	-0.458796	NO	#N/A
MD04G1104800	-0.817697	NO	#N/A	-0.748577	NO	#N/A	#N/A	#N/A	#N/A
MD02G1121700	0.444876	NO	#N/A	0.279424	NO	#N/A	0.00240279	NO	#N/A
MD09G1283000	-0.512595	NO	#N/A	-0.0569707	NO	#N/A	1.90454	YES	upClass2
MD15G1007500	-1.59747	NO	#N/A	#N/A	#N/A	#N/A	#N/A	#N/A	#N/A
MD01G1205900	0.439763	NO	#N/A	0.0424084	NO	#N/A	-0.155053	NO	#N/A
MD14G1235000	-1.61006	NO	#N/A	-0.879914	NO	#N/A	-0.488102	NO	#N/A
MD02G1189200	-0.402252	NO	#N/A	-0.172607	NO	#N/A	-0.353105	NO	#N/A
MD05G1193400	-2.31648	NO	#N/A	#N/A	#N/A	#N/A	#N/A	#N/A	#N/A
MD10G1335000	0.484709	NO	#N/A	0.197749	NO	#N/A	-0.196418	NO	#N/A
MD09G1178600	-0.684653	NO	#N/A	-0.222262	NO	#N/A	1.88609	YES	upClass2
MD13G1038800	-0.780616	NO	#N/A	-0.109417	NO	#N/A	-0.0257328	NO	#N/A
MD13G1195400	-1.54257	NO	#N/A	#N/A	#N/A	#N/A	3.15328	YES	upClass3
MD15G1126100	0.60498	NO	#N/A	0.383752	NO	#N/A	-0.238706	NO	#N/A
MD15G1323600	-0.597866	NO	#N/A	-0.309866	NO	#N/A	-0.622458	NO	#N/A
MD01G1134700	1.14953	NO	#N/A	0.422817	NO	#N/A	-0.938434	NO	#N/A
MD04G1245100	-1.13353	NO	#N/A	-0.0250526	NO	#N/A	0.883854	NO	#N/A
MD07G1198700	-0.686209	NO	#N/A	-0.450142	NO	#N/A	0.744735	YES	upClass1
MD16G1138300	-0.337453	NO	#N/A	-0.19314	NO	#N/A	-0.332431	NO	#N/A
MD02G1281800	-0.371122	NO	#N/A	-0.296167	NO	#N/A	-0.214874	NO	#N/A
MD16G1071400	0.564393	NO	#N/A	-0.0030696	NO	#N/A	-0.230242	NO	#N/A
MD06G1149500	-1.76552	NO	#N/A	-0.518797	NO	#N/A	0.426681	NO	#N/A
MD15G1240200	0.709231	NO	#N/A	0.188533	NO	#N/A	-0.231024	NO	#N/A
MD03G1010800	-0.444645	NO	#N/A	0.0689095	NO	#N/A	0.310539	NO	#N/A
MD01G1166300	-1.77502	NO	#N/A	-0.765606	NO	#N/A	0.499843	NO	#N/A
MD10G1324400	1.38628	NO	#N/A	0.239084	NO	#N/A	0.262444	NO	#N/A
MD08G1103700	0.783158	NO	#N/A	0.63548	NO	#N/A	-0.209323	NO	#N/A
MD04G1005800	-0.596763	NO	#N/A	-0.237421	NO	#N/A	-0.290349	NO	#N/A
MD15G1263000	-0.492958	NO	#N/A	-0.112901	NO	#N/A	0.0944607	NO	#N/A
MD01G1048800	-0.467216	NO	#N/A	-0.390001	NO	#N/A	-0.298266	NO	#N/A
MD02G1090000	0.365416	NO	#N/A	-0.00740066	NO	#N/A	0.0658117	NO	#N/A
MD05G1159600	1.66797	NO	#N/A	0.678944	NO	#N/A	0.250619	NO	#N/A
MD01G1092000	-1.6315	NO	#N/A	-1.02196	NO	#N/A	#N/A	#N/A	#N/A
MD02G1198400	-1.0687	NO	#N/A	0.378967	NO	#N/A	0.693437	NO	#N/A
MD05G1335100	-0.928329	NO	#N/A	-0.750133	YES	downClass1	0.297229	NO	#N/A
MD08G1011100	-3.77136	NO	#N/A	#N/A	#N/A	#N/A	#N/A	#N/A	#N/A
MD08G1076900	-0.800424	NO	#N/A	-0.767165	NO	#N/A	-1.0084	NO	#N/A
MD13G1151300	0.394659	NO	#N/A	0.177431	NO	#N/A	-0.0916114	NO	#N/A
MD16G1225200	-1.31756	NO	#N/A	-1.18647	NO	#N/A	0.834132	NO	#N/A
MD10G1306600	-1.6565	NO	#N/A	#N/A	#N/A	#N/A	#N/A	#N/A	#N/A
MD02G1146200	-1.34882	NO	#N/A	0.142845	NO	#N/A	2.44159	YES	upClass3
MD05G1087100	-1.34661	NO	#N/A	#N/A	#N/A	#N/A	1.06338	NO	#N/A
MD13G1263800	0.301841	NO	#N/A	0.144624	NO	#N/A	-0.0789762	NO	#N/A
MD03G1231300	-0.585455	NO	#N/A	-0.315701	NO	#N/A	-0.132165	NO	#N/A
MD15G1426200	0.383913	NO	#N/A	-0.00215819	NO	#N/A	0.1816	NO	#N/A
MD05G1358600	-2.38067	NO	#N/A	-0.243567	NO	#N/A	2.03475	NO	#N/A
MD16G1188000	0.686177	NO	#N/A	-0.286511	NO	#N/A	-0.410343	NO	#N/A
MD14G1242600	-0.652553	NO	#N/A	-0.757654	NO	#N/A	-0.581792	NO	#N/A
MD16G1270100	2.10381	NO	#N/A	-0.0241945	NO	#N/A	-1.09578	NO	#N/A
MD08G1190600	0.333493	NO	#N/A	0.121755	NO	#N/A	0.0618591	NO	#N/A
MD07G1018100	-0.960725	NO	#N/A	-0.724123	NO	#N/A	1.17811	NO	#N/A
MD13G1238300	-1.55772	NO	#N/A	-0.349001	NO	#N/A	2.61298	YES	upClass3
MD01G1171900	0.465089	NO	#N/A	0.33168	NO	#N/A	-0.199476	NO	#N/A
MD05G1006100	0.498791	NO	#N/A	-0.000986624	NO	#N/A	-0.0982507	NO	#N/A
MD15G1136400	0.446536	NO	#N/A	0.139531	NO	#N/A	0.0550594	NO	#N/A
MD15G1214700	0.684827	NO	#N/A	0.0871438	NO	#N/A	0.359478	NO	#N/A
MD05G1350900	-0.817349	NO	#N/A	-0.28547	NO	#N/A	-0.584746	NO	#N/A
MD16G1151400	-0.493506	NO	#N/A	0.0739382	NO	#N/A	0.167272	NO	#N/A
MD14G1039700	-0.781422	NO	#N/A	-0.173451	NO	#N/A	-0.580502	NO	#N/A
MD10G1090600	-0.289154	NO	#N/A	-0.0686492	NO	#N/A	-0.125884	NO	#N/A
MD01G1162400	-0.441697	NO	#N/A	-0.323588	NO	#N/A	0.488177	NO	#N/A
MD02G1105300	-1.23329	NO	#N/A	#N/A	#N/A	#N/A	#N/A	#N/A	#N/A
MD06G1212400	0.450652	NO	#N/A	-0.202256	NO	#N/A	-0.77225	NO	#N/A
MD07G1182500	-0.776695	NO	#N/A	-0.168791	NO	#N/A	-0.0601774	NO	#N/A
MD00G1090900	0.348624	NO	#N/A	0.185243	NO	#N/A	-0.209328	NO	#N/A
MD07G1214700	1.00674	NO	#N/A	0.154981	NO	#N/A	-0.565792	NO	#N/A
MD09G1033600	-0.370161	NO	#N/A	-0.273002	NO	#N/A	-0.523118	NO	#N/A
MD11G1139800	0.556153	NO	#N/A	0.363602	NO	#N/A	0.275439	NO	#N/A
MD16G1136300	-0.373396	NO	#N/A	-0.0459622	NO	#N/A	0.582815	YES	upClass1
MD15G1366300	-0.787587	NO	#N/A	-0.396342	NO	#N/A	0.147783	NO	#N/A
MD15G1156100	-1.10035	NO	#N/A	-0.954428	NO	#N/A	-0.477514	NO	#N/A
MD11G1235500	-1.10107	NO	#N/A	-0.359968	NO	#N/A	1.22301	NO	#N/A
MD16G1198700	-1.76	NO	#N/A	-0.126671	NO	#N/A	-0.0276023	NO	#N/A
MD15G1071400	-0.514113	NO	#N/A	-0.453251	NO	#N/A	-0.375	NO	#N/A
MD16G1116200	-0.818729	NO	#N/A	-0.402973	NO	#N/A	0.0709126	NO	#N/A
MD13G1119900	-1.14179	NO	#N/A	-0.142659	NO	#N/A	1.16623	NO	#N/A
MD01G1108500	-0.774088	NO	#N/A	-0.224417	NO	#N/A	#N/A	#N/A	#N/A
MD15G1170300	-1.02803	NO	#N/A	-0.551641	NO	#N/A	-0.488448	NO	#N/A
MD04G1153300	-2.27755	NO	#N/A	-2.81444	YES	downClass3	1.42051	NO	#N/A
MD08G1119100	-0.924869	NO	#N/A	-0.801332	NO	#N/A	0.45268	NO	#N/A
MD14G1156400	-0.630221	NO	#N/A	-0.560696	NO	#N/A	-0.571992	NO	#N/A
MD10G1321200	-0.638872	NO	#N/A	-0.655265	NO	#N/A	-0.274086	NO	#N/A
MD11G1076200	0.475381	NO	#N/A	0.409869	NO	#N/A	-0.244497	NO	#N/A
MD16G1033900	-0.673172	NO	#N/A	-0.514951	NO	#N/A	1.31497	YES	upClass2
MD17G1172800	0.425944	NO	#N/A	0.00756719	NO	#N/A	-0.124953	NO	#N/A
MD15G1287300	-1.60702	NO	#N/A	#N/A	#N/A	#N/A	#N/A	#N/A	#N/A
MD11G1064000	-0.746913	NO	#N/A	-0.57855	NO	#N/A	1.90965	YES	upClass2
MD15G1384500	-0.683444	NO	#N/A	-0.756709	NO	#N/A	-1.12533	YES	downClass2
MD12G1256100	-0.399978	NO	#N/A	0.208808	NO	#N/A	-0.0609525	NO	#N/A
MD13G1028000	-1.65675	NO	#N/A	#N/A	#N/A	#N/A	1.14241	NO	#N/A
MD12G1263500	-0.770517	NO	#N/A	-0.460202	NO	#N/A	-0.296215	NO	#N/A
MD09G1045800	-0.429045	NO	#N/A	-0.105632	NO	#N/A	-0.5534	NO	#N/A
MD03G1004400	-0.761328	NO	#N/A	-0.400066	NO	#N/A	-0.435369	NO	#N/A
MD04G1065600	0.277413	NO	#N/A	0.0918676	NO	#N/A	-0.0405647	NO	#N/A
MD14G1051100	-0.537316	NO	#N/A	-0.0342795	NO	#N/A	0.100211	NO	#N/A
MD08G1023400	-3.49655	NO	#N/A	#N/A	#N/A	#N/A	1.54374	NO	#N/A
MD10G1258100	-0.489313	NO	#N/A	-0.29033	NO	#N/A	-0.613044	NO	#N/A
MD02G1074400	-0.696617	NO	#N/A	-0.223863	NO	#N/A	1.28943	NO	#N/A
MD07G1213800	0.51386	NO	#N/A	0.100369	NO	#N/A	-0.399204	NO	#N/A
MD15G1066300	-0.440266	NO	#N/A	-0.230745	NO	#N/A	-0.407338	NO	#N/A
MD17G1165300	-1.74493	NO	#N/A	-0.571116	NO	#N/A	0.641208	NO	#N/A
MD16G1026000	0.50233	NO	#N/A	-0.15679	NO	#N/A	0.0168483	NO	#N/A
MD01G1146200	0.468941	NO	#N/A	-0.0297231	NO	#N/A	0.0616643	NO	#N/A
MD02G1075800	0.618654	NO	#N/A	-0.0822166	NO	#N/A	-0.294809	NO	#N/A
MD03G1068400	-0.705596	NO	#N/A	-0.829223	NO	#N/A	-0.610282	NO	#N/A
MD04G1091900	-0.402999	NO	#N/A	-0.152539	NO	#N/A	0.413383	NO	#N/A
MD06G1102400	0.959728	NO	#N/A	-0.063999	NO	#N/A	-0.38241	NO	#N/A
MD17G1244300	-0.430521	NO	#N/A	-0.0373821	NO	#N/A	-0.0258461	NO	#N/A
MD07G1135000	-3.04853	NO	#N/A	-0.361932	NO	#N/A	#N/A	#N/A	#N/A
MD10G1234000	0.63052	NO	#N/A	0.050606	NO	#N/A	-0.100925	NO	#N/A
MD02G1091500	-1.28079	NO	#N/A	-0.413478	NO	#N/A	2.50102	YES	upClass3
MD04G1226600	1.56182	NO	#N/A	0.267013	NO	#N/A	-0.90893	NO	#N/A
MD06G1097000	-0.817752	NO	#N/A	-0.46405	NO	#N/A	-0.330014	NO	#N/A
MD15G1106600	-1.10486	NO	#N/A	0.125408	NO	#N/A	0.754459	NO	#N/A
MD09G1037900	-0.546238	NO	#N/A	-0.541314	NO	#N/A	0.699284	NO	#N/A
MD10G1003000	0.384056	NO	#N/A	0.195984	NO	#N/A	0.151716	NO	#N/A
MD06G1117200	0.44695	NO	#N/A	0.223196	NO	#N/A	-0.176474	NO	#N/A
MD00G1018700	0.875858	NO	#N/A	0.144168	NO	#N/A	-0.991963	NO	#N/A
MD05G1140900	0.4036	NO	#N/A	0.352446	NO	#N/A	0.0406756	NO	#N/A
MD07G1228200	0.674834	NO	#N/A	0.350375	NO	#N/A	-0.648143	NO	#N/A
MD10G1129400	-0.784422	NO	#N/A	-0.936775	NO	#N/A	-0.630554	NO	#N/A
MD13G1239300	-1.28843	NO	#N/A	-0.191721	NO	#N/A	0.132463	NO	#N/A
MD15G1158100	-0.79088	NO	#N/A	-0.300034	NO	#N/A	0.17423	NO	#N/A
MD15G1162800	-1.0909	NO	#N/A	-0.301771	NO	#N/A	0.0778614	NO	#N/A
MD15G1361000	1.68628	NO	#N/A	#N/A	#N/A	#N/A	-0.212957	NO	#N/A
MD15G1415200	-0.614649	NO	#N/A	0.296798	NO	#N/A	1.66326	NO	#N/A
MD16G1093500	0.428578	NO	#N/A	0.279741	NO	#N/A	-0.167529	NO	#N/A
MD01G1083000	-0.849033	NO	#N/A	-0.412211	NO	#N/A	-0.0260855	NO	#N/A
MD15G1244400	-1.20013	NO	#N/A	#N/A	#N/A	#N/A	#N/A	#N/A	#N/A
MD04G1103600	-0.510523	NO	#N/A	-0.30897	NO	#N/A	-0.394309	NO	#N/A
MD10G1103200	0.361328	NO	#N/A	0.0784837	NO	#N/A	0.0130332	NO	#N/A
MD13G1134500	-0.420958	NO	#N/A	-0.322555	NO	#N/A	-0.274508	NO	#N/A
MD05G1320100	-0.700769	NO	#N/A	0.0461465	NO	#N/A	1.71739	NO	#N/A
MD12G1198000	-0.683542	NO	#N/A	-0.444894	NO	#N/A	-0.392518	NO	#N/A
MD15G1377600	0.80817	NO	#N/A	0.065249	NO	#N/A	-0.526831	NO	#N/A
MD04G1050800	-1.31191	NO	#N/A	-0.160644	NO	#N/A	0.856177	NO	#N/A
MD15G1284700	-0.396047	NO	#N/A	-0.359222	NO	#N/A	0.210684	NO	#N/A
MD03G1023400	-0.928882	NO	#N/A	-0.497754	NO	#N/A	1.12134	NO	#N/A
MD05G1035900	0.437083	NO	#N/A	0.233415	NO	#N/A	0.0691989	NO	#N/A
MD04G1101300	1.24236	NO	#N/A	-0.327986	NO	#N/A	-0.271437	NO	#N/A
MD03G1029400	0.848828	NO	#N/A	-0.00639524	NO	#N/A	-0.277724	NO	#N/A
MD03G1061600	-0.418348	NO	#N/A	0.0179796	NO	#N/A	0.599811	NO	#N/A
MD07G1172600	-0.548679	NO	#N/A	-0.50803	NO	#N/A	-0.574734	NO	#N/A
MD07G1006100	0.391601	NO	#N/A	0.196476	NO	#N/A	-0.0034016	NO	#N/A
MD04G1104700	-0.491111	NO	#N/A	-0.353897	NO	#N/A	1.0742	NO	#N/A
MD10G1192000	0.816464	NO	#N/A	-0.0148951	NO	#N/A	-0.231399	NO	#N/A
MD13G1199100	0.456316	NO	#N/A	-0.111643	NO	#N/A	-0.168506	NO	#N/A
MD05G1021100	1.11522	NO	#N/A	0.13727	NO	#N/A	-0.494932	NO	#N/A
MD04G1120600	0.672754	NO	#N/A	1.09654	YES	upClass2	-1.3091	NO	#N/A
MD16G1283000	0.382414	NO	#N/A	0.0609371	NO	#N/A	0.117495	NO	#N/A
MD07G1018300	-0.52822	NO	#N/A	-0.728138	NO	#N/A	0.151961	NO	#N/A
MD09G1147300	0.443581	NO	#N/A	0.210083	NO	#N/A	0.220656	NO	#N/A
MD17G1245400	0.453361	NO	#N/A	0.0243449	NO	#N/A	0.123295	NO	#N/A
MD05G1044800	0.457732	NO	#N/A	-0.0973247	NO	#N/A	0.178499	NO	#N/A
MD15G1285100	-0.557797	NO	#N/A	-0.402135	NO	#N/A	-0.236782	NO	#N/A
MD16G1249600	-1.37443	NO	#N/A	-0.191367	NO	#N/A	-0.0964103	NO	#N/A
MD05G1165000	0.366401	NO	#N/A	0.128927	NO	#N/A	0.0367086	NO	#N/A
MD06G1238900	-0.444157	NO	#N/A	-0.280566	NO	#N/A	0.305548	NO	#N/A
MD05G1163900	-0.880347	NO	#N/A	-0.755967	NO	#N/A	-1.33941	NO	#N/A
MD01G1153400	0.342264	NO	#N/A	-0.00540107	NO	#N/A	-0.12181	NO	#N/A
MD02G1030600	0.572914	NO	#N/A	0.58513	NO	#N/A	-0.0214105	NO	#N/A
MD11G1210800	-2.12217	NO	#N/A	-1.04811	NO	#N/A	#N/A	#N/A	#N/A
MD13G1257800	-0.643372	NO	#N/A	-0.108273	NO	#N/A	-0.0487901	NO	#N/A
MD12G1093800	-0.674828	NO	#N/A	-0.194589	NO	#N/A	0.00462205	NO	#N/A
MD14G1107500	0.533853	NO	#N/A	0.20927	NO	#N/A	0.120629	NO	#N/A
MD07G1157600	-0.709166	NO	#N/A	-0.209033	NO	#N/A	0.199963	NO	#N/A
MD16G1081700	-0.52268	NO	#N/A	-1.4634	YES	downClass2	-0.323023	NO	#N/A
MD00G1189200	-0.581831	NO	#N/A	-0.50908	NO	#N/A	-0.359627	NO	#N/A
MD05G1124700	0.573664	NO	#N/A	-0.00508019	NO	#N/A	-0.255968	NO	#N/A
MD06G1212900	0.392755	NO	#N/A	0.246958	NO	#N/A	0.107407	NO	#N/A
MD11G1303400	-2.23595	NO	#N/A	#N/A	#N/A	#N/A	0.977897	NO	#N/A
MD01G1052800	-0.317075	NO	#N/A	-0.0853522	NO	#N/A	-0.383151	NO	#N/A
MD14G1133500	-0.683751	NO	#N/A	-0.27414	NO	#N/A	0.933194	NO	#N/A
MD17G1135600	0.390073	NO	#N/A	0.102619	NO	#N/A	-0.218238	NO	#N/A
MD09G1121400	-1.05429	NO	#N/A	-0.30251	NO	#N/A	0.41905	NO	#N/A
MD12G1095500	-0.488076	NO	#N/A	-0.000340269	NO	#N/A	0.432302	NO	#N/A
MD01G1110700	0.324093	NO	#N/A	0.0523063	NO	#N/A	0.0183916	NO	#N/A
MD15G1440400	0.656742	NO	#N/A	0.0560427	NO	#N/A	0.0327517	NO	#N/A
MD03G1085200	0.281375	NO	#N/A	0.0947002	NO	#N/A	-0.169496	NO	#N/A
MD12G1023200	0.364086	NO	#N/A	0.119831	NO	#N/A	-0.114188	NO	#N/A
MD15G1415100	-0.421972	NO	#N/A	-0.507957	NO	#N/A	-0.38904	NO	#N/A
MD04G1162200	0.496323	NO	#N/A	0.30611	NO	#N/A	-0.0918871	NO	#N/A
MD10G1305100	-1.09545	NO	#N/A	0.190449	NO	#N/A	2.25578	YES	upClass3
MD05G1196100	-0.644833	NO	#N/A	-0.250654	NO	#N/A	0.112747	NO	#N/A
MD11G1237800	-0.387654	NO	#N/A	-0.123769	NO	#N/A	-0.558459	NO	#N/A
MD17G1248500	-1.51731	NO	#N/A	-0.151346	NO	#N/A	#N/A	#N/A	#N/A
MD17G1070300	1.05495	NO	#N/A	-0.0704903	NO	#N/A	-0.203205	NO	#N/A
MD02G1118500	0.514011	NO	#N/A	-0.160311	NO	#N/A	-0.249238	NO	#N/A
MD05G1210000	0.383815	NO	#N/A	0.145996	NO	#N/A	0.111647	NO	#N/A
MD11G1117300	-0.544632	NO	#N/A	-0.163273	NO	#N/A	0.852369	NO	#N/A
MD03G1240500	0.395202	NO	#N/A	0.13075	NO	#N/A	0.0233076	NO	#N/A
MD07G1278900	-0.332251	NO	#N/A	-0.148286	NO	#N/A	-0.466336	NO	#N/A
MD07G1289700	-0.392177	NO	#N/A	-0.642362	NO	#N/A	-0.61519	NO	#N/A
MD09G1033200	0.437532	NO	#N/A	-0.0342318	NO	#N/A	-0.650496	NO	#N/A
MD17G1134300	0.448831	NO	#N/A	0.268224	NO	#N/A	0.883254	NO	#N/A
MD15G1304600	0.637571	NO	#N/A	0.336192	NO	#N/A	-0.30995	NO	#N/A
MD12G1238500	-1.20513	NO	#N/A	#N/A	#N/A	#N/A	#N/A	#N/A	#N/A
MD15G1206800	-1.29871	NO	#N/A	-0.423824	NO	#N/A	1.63641	NO	#N/A
MD11G1002800	0.793565	NO	#N/A	-0.192206	NO	#N/A	0.0149829	NO	#N/A
MD01G1160900	2.44746	NO	#N/A	0.204	NO	#N/A	-0.110096	NO	#N/A
MD02G1011400	-0.988674	NO	#N/A	-0.526642	NO	#N/A	0.51252	NO	#N/A
MD14G1174700	0.357847	NO	#N/A	0.133297	NO	#N/A	-0.101745	NO	#N/A
MD16G1033800	-0.569791	NO	#N/A	-0.669519	NO	#N/A	-0.504514	NO	#N/A
MD05G1240000	0.488003	NO	#N/A	0.0573918	NO	#N/A	-0.0326405	NO	#N/A
MD14G1209000	2.32739	NO	#N/A	-0.261651	NO	#N/A	-0.916139	NO	#N/A
MD11G1008000	0.85247	NO	#N/A	0.134538	NO	#N/A	-0.333145	NO	#N/A
MD04G1204500	0.329019	NO	#N/A	0.226018	NO	#N/A	-0.112975	NO	#N/A
MD16G1119000	-0.68665	NO	#N/A	0.167212	NO	#N/A	2.1182	NO	#N/A
MD00G1191600	-0.704202	NO	#N/A	0.0869951	NO	#N/A	0.295061	NO	#N/A
MD01G1024000	-0.755289	NO	#N/A	-0.602555	NO	#N/A	-0.260144	NO	#N/A
MD17G1133000	0.397012	NO	#N/A	0.286177	NO	#N/A	0.0984728	NO	#N/A
MD14G1223600	0.32766	NO	#N/A	0.178681	NO	#N/A	0.0126675	NO	#N/A
MD13G1073400	-0.944677	NO	#N/A	-0.689129	NO	#N/A	#N/A	#N/A	#N/A
MD11G1120700	0.516167	NO	#N/A	-0.214883	NO	#N/A	-0.267544	NO	#N/A
MD10G1340100	0.390579	NO	#N/A	0.215299	NO	#N/A	0.169455	NO	#N/A
MD11G1072900	-0.559463	NO	#N/A	-0.177928	NO	#N/A	0.884368	YES	upClass1
MD10G1194100	-0.366578	NO	#N/A	0.271249	NO	#N/A	0.0752621	NO	#N/A
MD00G1152400	-1.22492	NO	#N/A	-0.423345	NO	#N/A	0.125188	NO	#N/A
MD15G1076600	-3.02794	NO	#N/A	#N/A	#N/A	#N/A	0.25727	NO	#N/A
MD02G1300900	-0.450577	NO	#N/A	-0.465774	NO	#N/A	-0.110171	NO	#N/A
MD05G1189100	0.466975	NO	#N/A	-0.0298386	NO	#N/A	0.20786	NO	#N/A
MD06G1077700	-2.09415	NO	#N/A	-0.615358	NO	#N/A	1.05982	NO	#N/A
MD11G1217400	-0.664348	NO	#N/A	-0.639085	YES	downClass1	0.958335	NO	#N/A
MD12G1193600	-1.19023	NO	#N/A	-0.510495	NO	#N/A	0.717722	NO	#N/A
MD14G1223200	0.445889	NO	#N/A	0.0637694	NO	#N/A	0.0290511	NO	#N/A
MD01G1105700	-0.489953	NO	#N/A	-0.413063	NO	#N/A	0.0588283	NO	#N/A
MD00G1099500	-0.941086	NO	#N/A	-0.358003	NO	#N/A	-0.753025	NO	#N/A
MD13G1148300	-1.62029	NO	#N/A	-0.853465	NO	#N/A	1.09895	NO	#N/A
MD10G1303400	-0.806249	NO	#N/A	-0.106077	NO	#N/A	0.537852	NO	#N/A
MD10G1279600	-1.26107	NO	#N/A	-0.2192	NO	#N/A	1.1175	NO	#N/A
MD01G1035100	-0.565418	NO	#N/A	-0.156708	NO	#N/A	-0.73507	NO	#N/A
MD16G1056700	-0.887807	NO	#N/A	-0.12256	NO	#N/A	-0.21087	NO	#N/A
MD06G1209100	0.748083	NO	#N/A	0.0805723	NO	#N/A	0.116824	NO	#N/A
MD15G1040500	-0.780527	NO	#N/A	-0.190091	NO	#N/A	0.662851	NO	#N/A
MD15G1234100	0.57307	NO	#N/A	0.333327	NO	#N/A	0.282889	NO	#N/A
MD05G1125100	1.10331	NO	#N/A	0.262233	NO	#N/A	-0.234577	NO	#N/A
MD08G1189800	0.716937	NO	#N/A	0.404672	NO	#N/A	-0.318913	NO	#N/A
MD06G1120000	-1.28172	NO	#N/A	-0.6996	NO	#N/A	1.1628	NO	#N/A
MD08G1134000	-2.07667	NO	#N/A	-0.0374696	NO	#N/A	0.541702	NO	#N/A
MD01G1050200	-1.12288	NO	#N/A	-0.711673	NO	#N/A	-1.00806	NO	#N/A
MD07G1201700	-0.359535	NO	#N/A	-0.0434693	NO	#N/A	0.168566	NO	#N/A
MD05G1300800	-0.944623	NO	#N/A	-0.705546	NO	#N/A	-0.395555	NO	#N/A
MD10G1231600	0.478759	NO	#N/A	0.0229138	NO	#N/A	0.0592568	NO	#N/A
MD03G1017100	0.373491	NO	#N/A	0.0844806	NO	#N/A	-0.0539485	NO	#N/A
MD04G1079100	-1.15421	NO	#N/A	#N/A	#N/A	#N/A	1.82627	NO	#N/A
MD17G1273200	-0.597221	NO	#N/A	-0.353258	NO	#N/A	-0.697328	NO	#N/A
MD03G1062000	-0.757406	NO	#N/A	-0.013041	NO	#N/A	0.948516	NO	#N/A
MD08G1200200	-0.63758	NO	#N/A	-0.109935	NO	#N/A	-0.197005	NO	#N/A
MD08G1200300	-0.665698	NO	#N/A	-0.712974	NO	#N/A	0.47163	NO	#N/A
MD15G1129200	1.05644	NO	#N/A	0.146049	NO	#N/A	-0.600282	NO	#N/A
MD15G1384400	0.327428	NO	#N/A	-0.0433337	NO	#N/A	-0.0203632	NO	#N/A
MD16G1025600	-0.455359	NO	#N/A	-0.440735	NO	#N/A	-0.284463	NO	#N/A
MD17G1084900	0.976596	NO	#N/A	0.6114	NO	#N/A	#N/A	#N/A	#N/A
MD17G1191200	-0.507373	NO	#N/A	-0.219614	NO	#N/A	-0.632479	NO	#N/A
MD05G1120600	-0.809319	NO	#N/A	-0.379497	NO	#N/A	#N/A	#N/A	#N/A
MD08G1027600	-0.573989	NO	#N/A	-0.0159539	NO	#N/A	-0.00883671	NO	#N/A
MD06G1093400	-0.669865	NO	#N/A	-0.772371	NO	#N/A	-0.379962	NO	#N/A
MD15G1320600	-0.987514	NO	#N/A	#N/A	#N/A	#N/A	2.67865	YES	upClass3
MD02G1250200	-0.36804	NO	#N/A	-0.16248	NO	#N/A	-0.370965	NO	#N/A
MD02G1308200	-1.1111	NO	#N/A	#N/A	#N/A	#N/A	#N/A	#N/A	#N/A
MD07G1163400	0.435246	NO	#N/A	0.254754	NO	#N/A	-0.0685003	NO	#N/A
MD08G1180200	0.594251	NO	#N/A	0.49175	NO	#N/A	0.313778	NO	#N/A
MD16G1284800	-0.382547	NO	#N/A	-0.220319	NO	#N/A	-0.236492	NO	#N/A
MD12G1168600	0.398021	NO	#N/A	0.0844866	NO	#N/A	-0.205395	NO	#N/A
MD16G1138000	-0.871049	NO	#N/A	0.0290266	NO	#N/A	0.785887	NO	#N/A
MD07G1014700	-0.592343	NO	#N/A	0.192417	NO	#N/A	0.529414	NO	#N/A
MD05G1208000	-0.733148	NO	#N/A	-0.206947	NO	#N/A	1.72027	NO	#N/A
MD12G1056200	-0.948497	NO	#N/A	0.48141	NO	#N/A	2.22182	YES	upClass3
MD07G1279400	1.25802	NO	#N/A	-0.476514	NO	#N/A	-0.344229	NO	#N/A
MD17G1042500	-0.847225	NO	#N/A	0.256946	NO	#N/A	2.62708	YES	upClass3
MD17G1246800	-0.856917	NO	#N/A	-0.623079	NO	#N/A	1.18511	NO	#N/A
MD00G1046700	-1.97464	NO	#N/A	#N/A	#N/A	#N/A	0.0714253	NO	#N/A
MD07G1049200	-0.490472	NO	#N/A	0.0727444	NO	#N/A	0.863303	NO	#N/A
MD08G1211700	-0.832593	NO	#N/A	-0.720174	NO	#N/A	-1.03767	NO	#N/A
MD02G1019600	-0.406409	NO	#N/A	-0.557851	NO	#N/A	-0.310239	NO	#N/A
MD08G1057400	0.580837	NO	#N/A	0.223933	NO	#N/A	0.187305	NO	#N/A
MD08G1101700	-1.34124	NO	#N/A	-0.219708	NO	#N/A	0.107693	NO	#N/A
MD14G1217700	-1.10704	NO	#N/A	-0.483398	NO	#N/A	0.509371	NO	#N/A
MD16G1018100	0.477152	NO	#N/A	0.0207164	NO	#N/A	-0.766208	NO	#N/A
MD17G1106100	0.375274	NO	#N/A	0.00762125	NO	#N/A	0.0555278	NO	#N/A
MD03G1089200	-1.83847	NO	#N/A	#N/A	#N/A	#N/A	#N/A	#N/A	#N/A
MD03G1273500	-0.447984	NO	#N/A	0.118438	NO	#N/A	0.811718	NO	#N/A
MD17G1006200	-0.603637	NO	#N/A	-0.19918	NO	#N/A	-0.372467	NO	#N/A
MD06G1070000	0.481923	NO	#N/A	0.0659428	NO	#N/A	-0.388516	NO	#N/A
MD09G1129100	-0.600224	NO	#N/A	-0.206766	NO	#N/A	0.320852	NO	#N/A
MD10G1066800	-0.993574	NO	#N/A	-0.093614	NO	#N/A	-0.912306	NO	#N/A
MD00G1189600	0.261395	NO	#N/A	0.101075	NO	#N/A	0.0190426	NO	#N/A
MD08G1182400	-0.544973	NO	#N/A	-0.13054	NO	#N/A	-0.254132	NO	#N/A
MD10G1059600	-0.632133	NO	#N/A	-0.252843	NO	#N/A	-0.244047	NO	#N/A
MD12G1178300	0.89043	NO	#N/A	0.0194194	NO	#N/A	-0.804095	NO	#N/A
MD17G1038400	0.694471	NO	#N/A	-0.105281	NO	#N/A	-0.605297	NO	#N/A
MD11G1059400	-0.589614	NO	#N/A	-0.118612	NO	#N/A	0.847442	NO	#N/A
MD02G1178800	-0.579621	NO	#N/A	-0.210613	NO	#N/A	0.72348	NO	#N/A
MD10G1342100	-0.315107	NO	#N/A	-0.283053	NO	#N/A	-0.464705	NO	#N/A
MD05G1066700	-0.393797	NO	#N/A	-0.113825	NO	#N/A	0.149343	NO	#N/A
MD12G1150100	-0.357199	NO	#N/A	-0.214452	NO	#N/A	-0.484069	NO	#N/A
MD02G1114700	-0.431643	NO	#N/A	0.376127	NO	#N/A	0.454848	NO	#N/A
MD07G1130000	0.527535	NO	#N/A	0.0457231	NO	#N/A	-0.0159045	NO	#N/A
MD09G1159500	0.305873	NO	#N/A	0.363319	NO	#N/A	0.141128	NO	#N/A
MD17G1030100	0.393355	NO	#N/A	0.139446	NO	#N/A	0.172081	NO	#N/A
MD15G1389400	-1.35247	NO	#N/A	-0.207137	NO	#N/A	0.599947	NO	#N/A
MD07G1276500	0.521099	NO	#N/A	0.0993415	NO	#N/A	-0.26708	NO	#N/A
MD11G1157600	-0.42717	NO	#N/A	-0.459218	NO	#N/A	0.316147	NO	#N/A
MD01G1051900	-1.09261	NO	#N/A	-0.387595	NO	#N/A	0.175109	NO	#N/A
MD11G1191900	0.821029	NO	#N/A	-0.0944414	NO	#N/A	0.292215	NO	#N/A
MD01G1148700	-0.856207	NO	#N/A	-0.499926	NO	#N/A	#N/A	#N/A	#N/A
MD01G1204500	-0.898314	NO	#N/A	-0.641098	NO	#N/A	1.49274	YES	upClass2
MD05G1267500	-0.323276	NO	#N/A	-0.0654076	NO	#N/A	-0.393835	NO	#N/A
MD07G1107800	0.497872	NO	#N/A	0.369641	NO	#N/A	0.157308	NO	#N/A
MD08G1015500	-0.492013	NO	#N/A	0.707379	NO	#N/A	1.27464	YES	upClass2
MD12G1040700	0.839756	NO	#N/A	-0.308083	NO	#N/A	0.0703626	NO	#N/A
MD15G1421900	-0.331422	NO	#N/A	-0.0350646	NO	#N/A	0.0358617	NO	#N/A
MD17G1262600	-0.508225	NO	#N/A	-0.0855771	NO	#N/A	-0.424641	NO	#N/A
MD07G1216300	-0.855193	NO	#N/A	0.18622	NO	#N/A	1.01779	NO	#N/A
MD04G1173100	-0.530539	NO	#N/A	-0.51423	NO	#N/A	-0.466171	NO	#N/A
MD10G1341700	-0.409621	NO	#N/A	-0.0824278	NO	#N/A	-0.104487	NO	#N/A
MD08G1111500	0.326579	NO	#N/A	0.0704754	NO	#N/A	-0.0940837	NO	#N/A
MD02G1256300	-1.45672	NO	#N/A	#N/A	#N/A	#N/A	-0.252126	NO	#N/A
MD03G1140300	-0.473768	NO	#N/A	-0.233054	NO	#N/A	0.397487	NO	#N/A
MD17G1003000	-1.4855	NO	#N/A	-1.38862	NO	#N/A	2.51703	YES	upClass3
MD17G1049800	-0.510478	NO	#N/A	-0.391622	NO	#N/A	-0.699833	NO	#N/A
MD17G1140800	-0.794197	NO	#N/A	-0.539543	NO	#N/A	-0.669757	NO	#N/A
MD07G1194300	0.746379	NO	#N/A	0.355323	NO	#N/A	0.099739	NO	#N/A
MD05G1235700	-0.831345	NO	#N/A	-0.51655	NO	#N/A	-0.408251	NO	#N/A
MD14G1198900	-0.52943	NO	#N/A	-0.0118548	NO	#N/A	0.729242	NO	#N/A
MD05G1305900	0.29879	NO	#N/A	0.162104	NO	#N/A	-0.0170593	NO	#N/A
MD16G1095800	-1.82716	NO	#N/A	#N/A	#N/A	#N/A	#N/A	#N/A	#N/A
MD02G1146300	-0.561215	NO	#N/A	-0.345348	NO	#N/A	-0.399028	NO	#N/A
MD03G1221800	-0.536446	NO	#N/A	-0.392663	NO	#N/A	0.384627	NO	#N/A
MD03G1277000	-0.779267	NO	#N/A	-0.908291	NO	#N/A	0.685256	NO	#N/A
MD05G1130300	0.449069	NO	#N/A	0.0512365	NO	#N/A	-0.0226074	NO	#N/A
MD09G1013300	-1.39167	NO	#N/A	#N/A	#N/A	#N/A	2.04079	NO	#N/A
MD04G1222500	-0.440785	NO	#N/A	-0.171777	NO	#N/A	-0.0507732	NO	#N/A
MD05G1059300	-0.373132	NO	#N/A	-0.186207	NO	#N/A	-0.546584	NO	#N/A
MD08G1096400	-0.441316	NO	#N/A	0.343646	NO	#N/A	0.749298	NO	#N/A
MD12G1080700	-0.28403	NO	#N/A	-0.0917103	NO	#N/A	-0.0125677	NO	#N/A
MD13G1128000	-0.459037	NO	#N/A	0.228685	NO	#N/A	0.566984	NO	#N/A
MD16G1140300	-0.73561	NO	#N/A	-0.934425	NO	#N/A	-0.211648	NO	#N/A
MD15G1139200	0.334087	NO	#N/A	0.333986	NO	#N/A	0.349365	NO	#N/A
MD14G1155800	-0.704312	NO	#N/A	-0.419805	NO	#N/A	-0.238208	NO	#N/A
MD16G1238400	-0.498763	NO	#N/A	-0.0155637	NO	#N/A	0.831571	NO	#N/A
MD13G1218900	0.391529	NO	#N/A	0.216018	NO	#N/A	-0.319574	NO	#N/A
MD06G1192900	-0.835996	NO	#N/A	0.335723	NO	#N/A	1.80357	NO	#N/A
MD15G1027100	-0.528663	NO	#N/A	-0.186827	NO	#N/A	0.0240578	NO	#N/A
MD17G1098100	-0.397289	NO	#N/A	-0.37292	NO	#N/A	0.994199	NO	#N/A
MD09G1246400	-0.765378	NO	#N/A	-0.304521	NO	#N/A	0.1625	NO	#N/A
MD10G1171800	-1.05423	NO	#N/A	-0.0500077	NO	#N/A	0.155446	NO	#N/A
MD04G1002500	-0.596783	NO	#N/A	-0.226758	NO	#N/A	-0.405325	NO	#N/A
MD08G1026900	-0.443401	NO	#N/A	-0.29246	NO	#N/A	0.673311	NO	#N/A
MD05G1019200	0.344068	NO	#N/A	0.188724	NO	#N/A	-0.0816523	NO	#N/A
MD15G1075000	-0.404084	NO	#N/A	-0.176685	NO	#N/A	-0.444638	NO	#N/A
MD03G1156800	-1.3998	NO	#N/A	-0.034002	NO	#N/A	1.31283	NO	#N/A
MD02G1311600	0.354704	NO	#N/A	0.089815	NO	#N/A	-0.0633386	NO	#N/A
MD04G1185900	0.305317	NO	#N/A	0.316238	NO	#N/A	0.0988603	NO	#N/A
MD08G1250900	0.63215	NO	#N/A	-0.00505907	NO	#N/A	0.10262	NO	#N/A
MD10G1286300	0.256127	NO	#N/A	0.10717	NO	#N/A	-0.0436	NO	#N/A
MD15G1215300	-0.693194	NO	#N/A	-0.543621	NO	#N/A	0.831394	NO	#N/A
MD03G1233100	-0.4774	NO	#N/A	-0.35598	NO	#N/A	-0.507812	NO	#N/A
MD09G1044800	-0.900601	NO	#N/A	-0.626593	NO	#N/A	2.54437	YES	upClass3
MD10G1337700	-1.26956	NO	#N/A	-0.111498	NO	#N/A	2.104	NO	#N/A
MD03G1258300	-0.552024	NO	#N/A	-0.239494	NO	#N/A	-0.0266736	NO	#N/A
MD08G1205600	0.324089	NO	#N/A	0.0970503	NO	#N/A	0.175792	NO	#N/A
MD15G1306100	0.493728	NO	#N/A	0.294799	NO	#N/A	0.155452	NO	#N/A
MD02G1203900	-1.94911	NO	#N/A	#N/A	#N/A	#N/A	#N/A	#N/A	#N/A
MD15G1445800	0.762504	NO	#N/A	0.0367845	NO	#N/A	-0.0457152	NO	#N/A
MD11G1246800	0.292508	NO	#N/A	0.126078	NO	#N/A	-0.0298338	NO	#N/A
MD13G1016500	-0.387089	NO	#N/A	-0.366373	NO	#N/A	-0.0313489	NO	#N/A
MD10G1049900	-0.415368	NO	#N/A	-0.171499	NO	#N/A	0.0288885	NO	#N/A
MD07G1003500	-0.634083	NO	#N/A	-0.0120179	NO	#N/A	0.164089	NO	#N/A
MD04G1031300	0.996001	NO	#N/A	-0.00715694	NO	#N/A	-0.418555	NO	#N/A
MD09G1016800	0.781206	NO	#N/A	0.625121	NO	#N/A	-0.462074	NO	#N/A
MD09G1092100	-0.620615	NO	#N/A	-0.476012	NO	#N/A	-0.346067	NO	#N/A
MD02G1244800	0.47133	NO	#N/A	-0.0655225	NO	#N/A	0.447242	NO	#N/A
MD07G1068700	-0.518231	NO	#N/A	-0.0606932	NO	#N/A	1.27131	NO	#N/A
MD13G1094400	-0.637789	NO	#N/A	-0.520008	NO	#N/A	0.597397	NO	#N/A
MD16G1159200	0.290036	NO	#N/A	0.123753	NO	#N/A	-0.108904	NO	#N/A
MD08G1030800	-0.512288	NO	#N/A	-0.120135	NO	#N/A	0.014207	NO	#N/A
MD03G1005400	-0.417255	NO	#N/A	-0.176409	NO	#N/A	-0.417903	NO	#N/A
MD09G1072700	0.392671	NO	#N/A	0.0894359	NO	#N/A	-0.189543	NO	#N/A
MD17G1039200	-0.593522	NO	#N/A	-0.17026	NO	#N/A	0.284992	NO	#N/A
MD16G1061100	0.876017	NO	#N/A	-0.167756	NO	#N/A	#N/A	#N/A	#N/A
MD02G1193100	0.357153	NO	#N/A	0.297936	NO	#N/A	-0.098378	NO	#N/A
MD15G1008100	0.76627	NO	#N/A	-0.0961373	NO	#N/A	-0.236873	NO	#N/A
MD15G1195800	-0.860709	NO	#N/A	0.792674	NO	#N/A	2.01531	YES	upClass3
MD06G1112100	-1.80748	NO	#N/A	-0.501528	NO	#N/A	-0.393035	NO	#N/A
MD05G1115800	0.303627	NO	#N/A	0.0754139	NO	#N/A	-0.194413	NO	#N/A
MD15G1049800	0.337084	NO	#N/A	0.00207285	NO	#N/A	-0.0415883	NO	#N/A
MD10G1187000	-0.750627	NO	#N/A	-0.310731	NO	#N/A	-0.803908	NO	#N/A
MD10G1065900	-0.354687	NO	#N/A	-0.279712	NO	#N/A	0.776237	NO	#N/A
MD12G1193000	0.400099	NO	#N/A	0.101641	NO	#N/A	-0.114458	NO	#N/A
MD05G1101000	-0.432695	NO	#N/A	-0.423656	NO	#N/A	-0.398502	NO	#N/A
MD10G1274200	0.337665	NO	#N/A	0.0382771	NO	#N/A	0.02207	NO	#N/A
MD03G1007300	-0.381492	NO	#N/A	-0.0635802	NO	#N/A	0.624344	NO	#N/A
MD11G1229100	0.359333	NO	#N/A	0.00197099	NO	#N/A	-0.0330702	NO	#N/A
MD12G1156200	0.556334	NO	#N/A	0.0243688	NO	#N/A	-0.0837096	NO	#N/A
MD07G1287300	-0.329699	NO	#N/A	-0.069936	NO	#N/A	0.0197864	NO	#N/A
MD14G1156100	0.610992	NO	#N/A	-0.00560106	NO	#N/A	-0.0292176	NO	#N/A
MD03G1056800	-0.938378	NO	#N/A	-1.61004	NO	#N/A	1.18725	NO	#N/A
MD05G1042600	-0.360229	NO	#N/A	-0.0966854	NO	#N/A	-0.120425	NO	#N/A
MD16G1106800	-1.01761	NO	#N/A	-0.427077	NO	#N/A	0.489752	NO	#N/A
MD13G1150700	-0.645091	NO	#N/A	-0.00360442	NO	#N/A	-0.740748	NO	#N/A
MD09G1261400	-0.578744	NO	#N/A	-0.0615201	NO	#N/A	0.773876	NO	#N/A
MD13G1101400	-1.91101	NO	#N/A	#N/A	#N/A	#N/A	#N/A	#N/A	#N/A
MD01G1169800	-0.489256	NO	#N/A	-0.275679	NO	#N/A	-0.0673818	NO	#N/A
MD06G1186600	-1.17106	NO	#N/A	-0.0247653	NO	#N/A	1.91351	NO	#N/A
MD11G1033200	0.449876	NO	#N/A	0.114063	NO	#N/A	-0.294905	NO	#N/A
MD16G1191400	0.860052	NO	#N/A	-0.32426	NO	#N/A	0.0812877	NO	#N/A
MD15G1134500	-0.660843	NO	#N/A	-0.0959142	NO	#N/A	-0.651822	NO	#N/A
MD01G1169200	0.294891	NO	#N/A	0.11697	NO	#N/A	-0.0686306	NO	#N/A
MD17G1045600	-0.971872	NO	#N/A	-0.630684	NO	#N/A	0.0487215	NO	#N/A
MD10G1161700	-0.844729	NO	#N/A	0.187513	NO	#N/A	0.745072	NO	#N/A
MD01G1166700	0.464369	NO	#N/A	-0.240731	NO	#N/A	0.204935	NO	#N/A
MD06G1046300	-0.40028	NO	#N/A	-0.466017	NO	#N/A	-0.365179	NO	#N/A
MD07G1192300	0.388515	NO	#N/A	0.0491582	NO	#N/A	-0.645529	NO	#N/A
MD05G1120700	0.676448	NO	#N/A	0.264581	NO	#N/A	-0.751889	NO	#N/A
MD05G1187100	0.645586	NO	#N/A	-0.0711793	NO	#N/A	0.123674	NO	#N/A
MD07G1136900	-0.502953	NO	#N/A	-0.0306065	NO	#N/A	0.757131	NO	#N/A
MD11G1069900	-0.933377	NO	#N/A	-0.03052	NO	#N/A	0.783682	NO	#N/A
MD15G1383100	0.343209	NO	#N/A	-0.0708242	NO	#N/A	-0.000712865	NO	#N/A
MD10G1122400	0.96617	NO	#N/A	0.0365301	NO	#N/A	-0.516823	NO	#N/A
MD05G1295700	-0.792168	NO	#N/A	-0.740557	NO	#N/A	0.307216	NO	#N/A
MD04G1169400	-0.563983	NO	#N/A	-0.228299	NO	#N/A	0.920103	NO	#N/A
MD08G1205900	-0.611029	NO	#N/A	0.0264602	NO	#N/A	2.14559	YES	upClass3
MD17G1133400	0.294481	NO	#N/A	0.250963	NO	#N/A	-0.0482075	NO	#N/A
MD17G1286800	-0.939955	NO	#N/A	-0.366451	NO	#N/A	0.688938	NO	#N/A
MD11G1280200	0.383596	NO	#N/A	0.145751	NO	#N/A	-0.0349909	NO	#N/A
MD13G1015000	-1.56397	NO	#N/A	-0.337921	NO	#N/A	1.93483	NO	#N/A
MD15G1344600	-0.650353	NO	#N/A	-0.205697	NO	#N/A	-0.0831494	NO	#N/A
MD10G1331000	-1.36258	NO	#N/A	-0.954258	NO	#N/A	-0.128862	NO	#N/A
MD12G1120800	0.293115	NO	#N/A	0.058122	NO	#N/A	-0.169784	NO	#N/A
MD01G1215300	-0.687468	NO	#N/A	0.121882	NO	#N/A	1.03015	NO	#N/A
MD02G1128300	-1.30461	NO	#N/A	#N/A	#N/A	#N/A	#N/A	#N/A	#N/A
MD02G1185100	0.665502	NO	#N/A	0.304271	NO	#N/A	-0.172743	NO	#N/A
MD06G1026600	0.285335	NO	#N/A	0.0161482	NO	#N/A	0.0132776	NO	#N/A
MD05G1143500	-0.631276	NO	#N/A	0.0242706	NO	#N/A	-0.0190614	NO	#N/A
MD02G1249300	-0.51308	NO	#N/A	0.00519105	NO	#N/A	0.466929	NO	#N/A
MD08G1193300	-0.745223	NO	#N/A	-0.187218	NO	#N/A	1.65084	YES	upClass2
MD12G1195400	0.424252	NO	#N/A	0.278745	NO	#N/A	0.211555	NO	#N/A
MD11G1240200	-0.61108	NO	#N/A	-0.644997	NO	#N/A	-0.235746	NO	#N/A
MD02G1237600	0.638684	NO	#N/A	-0.0903116	NO	#N/A	0.713486	NO	#N/A
MD04G1226800	0.400321	NO	#N/A	0.204126	NO	#N/A	-0.332633	NO	#N/A
MD07G1196800	-0.538277	NO	#N/A	-0.23249	NO	#N/A	0.687867	NO	#N/A
MD15G1201000	1.63238	NO	#N/A	0.657813	NO	#N/A	#N/A	#N/A	#N/A
MD11G1314000	0.659508	NO	#N/A	-0.150856	NO	#N/A	-0.0990488	NO	#N/A
MD17G1229200	-0.574495	NO	#N/A	-0.277848	NO	#N/A	-0.244435	NO	#N/A
MD08G1030900	0.435914	NO	#N/A	-0.0858364	NO	#N/A	-0.0932027	NO	#N/A
MD10G1080000	0.335646	NO	#N/A	0.101831	NO	#N/A	-0.0945197	NO	#N/A
MD06G1232600	-1.99607	NO	#N/A	-0.779075	NO	#N/A	0.76993	NO	#N/A
MD05G1123200	-0.775347	NO	#N/A	-0.0211722	NO	#N/A	-0.302541	NO	#N/A
MD09G1026900	0.310064	NO	#N/A	0.0170017	NO	#N/A	0.0233313	NO	#N/A
MD16G1243300	-0.671238	NO	#N/A	-0.836633	YES	downClass1	-0.451722	NO	#N/A
MD08G1010600	-0.684324	NO	#N/A	-0.30831	NO	#N/A	-0.691052	NO	#N/A
MD14G1075200	0.524402	NO	#N/A	0.298131	NO	#N/A	-0.0538882	NO	#N/A
MD15G1213100	-1.51729	NO	#N/A	-0.965091	NO	#N/A	2.47827	YES	upClass3
MD01G1154100	-0.655586	NO	#N/A	-0.117625	NO	#N/A	-0.152256	NO	#N/A
MD12G1187100	-0.707103	NO	#N/A	-0.404367	NO	#N/A	0.591099	NO	#N/A
MD04G1123200	-0.477359	NO	#N/A	-0.498771	NO	#N/A	-0.237814	NO	#N/A
MD05G1338300	-0.510776	NO	#N/A	-0.397016	NO	#N/A	0.0850424	NO	#N/A
MD11G1192000	-0.68292	NO	#N/A	-0.171371	NO	#N/A	0.922756	NO	#N/A
MD14G1111500	-0.43999	NO	#N/A	-0.0168599	NO	#N/A	0.349812	NO	#N/A
MD17G1031100	-2.98986	NO	#N/A	#N/A	#N/A	#N/A	4.07735	YES	upClass3
MD09G1276300	-0.768572	NO	#N/A	-0.489812	NO	#N/A	-0.146176	NO	#N/A
MD00G1028900	-0.421996	NO	#N/A	-0.0540414	NO	#N/A	1.72118	YES	upClass2
MD08G1220400	-0.63783	NO	#N/A	0.0221504	NO	#N/A	0.856009	NO	#N/A
MD12G1028800	0.390408	NO	#N/A	-0.0449216	NO	#N/A	-0.0997736	NO	#N/A
MD16G1217400	-0.598595	NO	#N/A	-0.608262	NO	#N/A	0.783588	NO	#N/A
MD17G1046700	1.07063	NO	#N/A	0.00793042	NO	#N/A	0.0970698	NO	#N/A
MD03G1295100	-0.597356	NO	#N/A	-0.581344	NO	#N/A	-0.5014	NO	#N/A
MD05G1300100	-0.664826	NO	#N/A	-0.266949	NO	#N/A	-0.245215	NO	#N/A
MD12G1188800	0.388858	NO	#N/A	0.339361	NO	#N/A	-0.126787	NO	#N/A
MD13G1208300	0.264486	NO	#N/A	0.0665626	NO	#N/A	-0.0606093	NO	#N/A
MD15G1277200	0.436585	NO	#N/A	0.185958	NO	#N/A	0.0642198	NO	#N/A
MD13G1147300	-1.29792	NO	#N/A	-0.311167	NO	#N/A	0.765776	NO	#N/A
MD16G1015600	-0.479166	NO	#N/A	-0.0839378	NO	#N/A	0.17738	NO	#N/A
MD02G1153000	-0.625857	NO	#N/A	-0.378447	NO	#N/A	1.27685	NO	#N/A
MD16G1187000	-0.539168	NO	#N/A	0.213699	NO	#N/A	1.46655	YES	upClass2
MD00G1149200	0.402893	NO	#N/A	-0.0414196	NO	#N/A	0.554023	NO	#N/A
MD04G1033300	0.3872	NO	#N/A	0.00398061	NO	#N/A	0.0925108	NO	#N/A
MD12G1119200	-0.565193	NO	#N/A	0.295509	NO	#N/A	0.863467	NO	#N/A
MD02G1065600	-1.63553	NO	#N/A	-0.411683	NO	#N/A	0.0243801	NO	#N/A
MD11G1081100	0.412869	NO	#N/A	0.000286839	NO	#N/A	-0.0272741	NO	#N/A
MD15G1031100	-0.641407	NO	#N/A	0.082511	NO	#N/A	0.645437	NO	#N/A
MD03G1035000	-0.537105	NO	#N/A	-0.202169	NO	#N/A	0.247964	NO	#N/A
MD01G1107100	-1.65365	NO	#N/A	-0.390537	NO	#N/A	1.63603	NO	#N/A
MD00G1065300	-1.41783	NO	#N/A	#N/A	#N/A	#N/A	1.90434	NO	#N/A
MD17G1029300	0.421576	NO	#N/A	-0.0607433	NO	#N/A	0.149217	NO	#N/A
MD09G1187300	-0.690305	NO	#N/A	0.416641	NO	#N/A	0.227263	NO	#N/A
MD16G1256400	-1.7367	NO	#N/A	#N/A	#N/A	#N/A	#N/A	#N/A	#N/A
MD02G1304200	-0.538882	NO	#N/A	-0.580389	NO	#N/A	-0.739574	NO	#N/A
MD12G1157300	0.997984	NO	#N/A	0.461871	NO	#N/A	-0.201826	NO	#N/A
MD09G1201400	-1.64726	NO	#N/A	0.0533031	NO	#N/A	2.5548	YES	upClass3
MD09G1031000	0.580261	NO	#N/A	-0.212217	NO	#N/A	-0.80535	NO	#N/A
MD12G1064300	-0.391634	NO	#N/A	-0.365866	NO	#N/A	-0.686528	NO	#N/A
MD14G1142700	-0.494415	NO	#N/A	-0.526826	NO	#N/A	-0.707091	NO	#N/A
MD16G1064200	-0.625673	NO	#N/A	-0.901248	NO	#N/A	-0.777361	NO	#N/A
MD01G1146800	-0.456842	NO	#N/A	-0.334223	NO	#N/A	-0.388347	NO	#N/A
MD09G1109200	0.510049	NO	#N/A	0.0453035	NO	#N/A	-0.137486	NO	#N/A
MD15G1432600	-0.386555	NO	#N/A	-0.0337947	NO	#N/A	0.07564	NO	#N/A
MD01G1050100	-1.46007	NO	#N/A	#N/A	#N/A	#N/A	#N/A	#N/A	#N/A
MD04G1176100	-0.410148	NO	#N/A	0.142848	NO	#N/A	0.490818	NO	#N/A
MD08G1002700	-0.426367	NO	#N/A	-0.138074	NO	#N/A	0.169648	NO	#N/A
MD09G1032000	0.357277	NO	#N/A	0.243762	NO	#N/A	-0.190156	NO	#N/A
MD14G1196500	0.312339	NO	#N/A	0.0444936	NO	#N/A	-0.00749508	NO	#N/A
MD13G1003300	0.396845	NO	#N/A	0.105693	NO	#N/A	-0.00263923	NO	#N/A
MD08G1187000	-0.575648	NO	#N/A	0.105557	NO	#N/A	0.279221	NO	#N/A
MD16G1162300	-0.41867	NO	#N/A	-0.424807	NO	#N/A	-0.246167	NO	#N/A
MD04G1166200	-0.384267	NO	#N/A	0.0317061	NO	#N/A	0.00179353	NO	#N/A
MD02G1201500	-0.495348	NO	#N/A	-0.559744	NO	#N/A	-0.875253	NO	#N/A
MD05G1062200	0.795316	NO	#N/A	0.280423	NO	#N/A	-0.363979	NO	#N/A
MD13G1029700	-1.38931	NO	#N/A	-1.38331	NO	#N/A	1.70069	YES	upClass2
MD13G1106700	-0.462703	NO	#N/A	-0.209306	NO	#N/A	-0.299249	NO	#N/A
MD14G1000200	-0.397113	NO	#N/A	-0.0770642	NO	#N/A	-0.350625	NO	#N/A
MD15G1373500	0.331906	NO	#N/A	-0.0762053	NO	#N/A	-0.0848479	NO	#N/A
MD01G1205400	-0.451359	NO	#N/A	-0.0282034	NO	#N/A	-0.311935	NO	#N/A
MD00G1007600	-0.653183	NO	#N/A	-0.0612824	NO	#N/A	-0.258531	NO	#N/A
MD02G1010400	0.299416	NO	#N/A	-0.00293415	NO	#N/A	-0.159399	NO	#N/A
MD03G1111600	0.337387	NO	#N/A	0.0158718	NO	#N/A	-0.120656	NO	#N/A
MD05G1345500	-0.621526	NO	#N/A	-0.489907	NO	#N/A	0.435698	NO	#N/A
MD08G1093600	-0.437807	NO	#N/A	-0.477544	NO	#N/A	-0.684626	NO	#N/A
MD13G1274100	-0.436147	NO	#N/A	-0.405505	NO	#N/A	0.0369653	NO	#N/A
MD17G1132900	0.324953	NO	#N/A	0.00605844	NO	#N/A	0.088341	NO	#N/A
MD17G1226000	-0.527798	NO	#N/A	-0.237671	NO	#N/A	-0.485193	NO	#N/A
MD06G1177800	-0.60307	NO	#N/A	-0.565541	NO	#N/A	0.0853673	NO	#N/A
MD13G1198400	0.591671	NO	#N/A	0.270273	NO	#N/A	-0.154232	NO	#N/A
MD17G1143100	0.282494	NO	#N/A	0.113552	NO	#N/A	-0.135278	NO	#N/A
MD04G1173600	0.359961	NO	#N/A	0.0581219	NO	#N/A	-0.0346398	NO	#N/A
MD12G1033200	-0.504255	NO	#N/A	-0.511811	NO	#N/A	-0.216301	NO	#N/A
MD14G1154200	-0.752965	NO	#N/A	-0.166231	NO	#N/A	0.196726	NO	#N/A
MD16G1005600	0.392803	NO	#N/A	0.0418847	NO	#N/A	-0.444777	NO	#N/A
MD10G1054500	-0.346369	NO	#N/A	-0.249176	NO	#N/A	-0.231666	NO	#N/A
MD14G1129700	0.338769	NO	#N/A	0.354003	NO	#N/A	-0.363129	NO	#N/A
MD14G1210500	0.434683	NO	#N/A	0.155803	NO	#N/A	0.019586	NO	#N/A
MD13G1034900	0.28126	NO	#N/A	0.336102	NO	#N/A	-0.309359	NO	#N/A
MD14G1005800	-0.292845	NO	#N/A	0.0527099	NO	#N/A	-0.212453	NO	#N/A
MD13G1247200	0.40055	NO	#N/A	-0.17606	NO	#N/A	-0.206475	NO	#N/A
MD02G1198800	0.601394	NO	#N/A	0.308712	NO	#N/A	0.449412	NO	#N/A
MD05G1362500	0.292455	NO	#N/A	0.115291	NO	#N/A	-0.14758	NO	#N/A
MD02G1141400	-0.344465	NO	#N/A	-0.0751224	NO	#N/A	0.623187	NO	#N/A
MD09G1065100	0.409148	NO	#N/A	0.169584	NO	#N/A	-0.209548	NO	#N/A
MD16G1194500	-0.349205	NO	#N/A	-0.306722	NO	#N/A	-0.369339	NO	#N/A
MD04G1177800	-0.435774	NO	#N/A	-0.469115	NO	#N/A	-0.270344	NO	#N/A
MD07G1306200	0.342703	NO	#N/A	-0.0481773	NO	#N/A	0.236393	NO	#N/A
MD11G1169600	0.810851	NO	#N/A	0.26802	NO	#N/A	-0.0676286	NO	#N/A
MD02G1297900	-1.01217	NO	#N/A	-0.415348	NO	#N/A	0.230339	NO	#N/A
MD03G1255900	-0.38992	NO	#N/A	0.0641959	NO	#N/A	0.439011	NO	#N/A
MD07G1008900	0.434643	NO	#N/A	0.0112742	NO	#N/A	0.02985	NO	#N/A
MD12G1121900	-0.367205	NO	#N/A	0.0303398	NO	#N/A	0.137029	NO	#N/A
MD13G1254300	-0.246879	NO	#N/A	-0.141612	NO	#N/A	-0.0680286	NO	#N/A
MD03G1263300	-0.694671	NO	#N/A	-0.351274	NO	#N/A	-0.723859	NO	#N/A
MD07G1018200	-0.358034	NO	#N/A	-0.407749	NO	#N/A	-0.442341	NO	#N/A
MD08G1246800	0.36293	NO	#N/A	-0.0939798	NO	#N/A	0.164947	NO	#N/A
MD15G1120300	1.5072	NO	#N/A	-0.000735409	NO	#N/A	#N/A	#N/A	#N/A
MD12G1255500	0.82035	NO	#N/A	0.0643617	NO	#N/A	-0.00672093	NO	#N/A
MD06G1133300	-0.462756	NO	#N/A	-0.0263712	NO	#N/A	-0.219173	NO	#N/A
MD11G1096200	0.360717	NO	#N/A	0.0841186	NO	#N/A	0.00875535	NO	#N/A
MD09G1035500	-0.910791	NO	#N/A	-0.476466	NO	#N/A	1.29765	NO	#N/A
MD10G1274100	0.278499	NO	#N/A	0.107087	NO	#N/A	-0.176725	NO	#N/A
MD11G1010600	0.295006	NO	#N/A	0.0430433	NO	#N/A	-0.0295067	NO	#N/A
MD02G1011200	0.362226	NO	#N/A	-0.0633337	NO	#N/A	-0.108299	NO	#N/A
MD16G1039300	-0.598233	NO	#N/A	-0.0996063	NO	#N/A	0.589372	NO	#N/A
MD16G1152600	-1.66984	NO	#N/A	#N/A	#N/A	#N/A	#N/A	#N/A	#N/A
MD17G1085600	0.354076	NO	#N/A	0.137836	NO	#N/A	-0.279581	NO	#N/A
MD12G1138800	-0.399365	NO	#N/A	-0.032339	NO	#N/A	0.517122	NO	#N/A
MD16G1230500	0.28548	NO	#N/A	0.140483	NO	#N/A	-0.0143759	NO	#N/A
MD12G1184600	-1.38077	NO	#N/A	-0.898464	NO	#N/A	#N/A	#N/A	#N/A
MD05G1113000	-0.942876	NO	#N/A	0.39208	NO	#N/A	0.552274	NO	#N/A
MD04G1181600	-1.97242	NO	#N/A	-0.103012	NO	#N/A	0.489635	NO	#N/A
MD00G1171700	0.386593	NO	#N/A	0.0582582	NO	#N/A	0.0647302	NO	#N/A
MD09G1261900	-0.731872	NO	#N/A	-0.63194	NO	#N/A	-0.59974	NO	#N/A
MD11G1113500	-0.474781	NO	#N/A	0.0292067	NO	#N/A	0.0459844	NO	#N/A
MD05G1050300	-1.83853	NO	#N/A	-0.18046	NO	#N/A	1.95542	NO	#N/A
MD06G1230400	0.609665	NO	#N/A	0.0563462	NO	#N/A	0.0515849	NO	#N/A
MD02G1120500	-0.303412	NO	#N/A	-0.24144	NO	#N/A	-0.189118	NO	#N/A
MD02G1238300	0.540263	NO	#N/A	-0.04182	NO	#N/A	-0.0860288	NO	#N/A
MD10G1327900	-0.369876	NO	#N/A	-0.204458	NO	#N/A	-0.355056	NO	#N/A
MD03G1153600	-0.257971	NO	#N/A	-0.265177	NO	#N/A	-0.171407	NO	#N/A
MD00G1183000	0.366496	NO	#N/A	0.21111	NO	#N/A	-0.166067	NO	#N/A
MD00G1048400	-0.606472	NO	#N/A	0.387521	NO	#N/A	0.990522	NO	#N/A
MD13G1193300	-1.11602	NO	#N/A	-1.06079	NO	#N/A	-0.256712	NO	#N/A
MD02G1252600	-0.795413	NO	#N/A	-0.408433	NO	#N/A	-0.3647	NO	#N/A
MD09G1012900	-0.756104	NO	#N/A	0.136219	NO	#N/A	#N/A	#N/A	#N/A
MD15G1093300	0.434797	NO	#N/A	0.138474	NO	#N/A	-0.147845	NO	#N/A
MD13G1082100	0.266738	NO	#N/A	0.100395	NO	#N/A	-0.0503654	NO	#N/A
MD06G1176700	-0.576921	NO	#N/A	0.0817026	NO	#N/A	0.463985	NO	#N/A
MD12G1202400	0.292418	NO	#N/A	0.0174746	NO	#N/A	-0.278491	NO	#N/A
MD14G1050600	0.533966	NO	#N/A	0.300882	NO	#N/A	-0.451408	NO	#N/A
MD15G1244200	-0.473158	NO	#N/A	-0.259879	NO	#N/A	-1.0634	NO	#N/A
MD08G1127200	0.951704	NO	#N/A	-0.175884	NO	#N/A	-0.429914	NO	#N/A
MD07G1184800	-0.480671	NO	#N/A	-0.721944	NO	#N/A	-0.283245	NO	#N/A
MD08G1240300	-0.631948	NO	#N/A	-0.593927	NO	#N/A	-0.900043	YES	downClass1
MD02G1068900	0.290228	NO	#N/A	0.057701	NO	#N/A	-0.0408863	NO	#N/A
MD08G1134500	-1.97245	NO	#N/A	-1.88897	YES	downClass2	1.63819	YES	upClass2
MD05G1293800	-0.413672	NO	#N/A	-0.247576	NO	#N/A	-0.539703	NO	#N/A
MD01G1228800	-0.438305	NO	#N/A	-0.115161	NO	#N/A	0.0919403	NO	#N/A
MD02G1001300	-0.786281	NO	#N/A	-0.0129406	NO	#N/A	1.81377	NO	#N/A
MD09G1256300	-0.441284	NO	#N/A	-0.102717	NO	#N/A	1.21812	YES	upClass2
MD15G1011000	1.22833	NO	#N/A	-0.840205	NO	#N/A	-1.03865	NO	#N/A
MD15G1207400	-0.443251	NO	#N/A	-0.38014	NO	#N/A	-0.362248	NO	#N/A
MD00G1073400	-0.551844	NO	#N/A	-0.291743	NO	#N/A	-0.356704	NO	#N/A
MD11G1139600	0.679516	NO	#N/A	0.020671	NO	#N/A	-0.117899	NO	#N/A
MD10G1085100	1.32672	NO	#N/A	0.420021	NO	#N/A	-0.491362	NO	#N/A
MD11G1134400	-0.91848	NO	#N/A	-0.618059	NO	#N/A	-0.314547	NO	#N/A
MD15G1372900	0.334939	NO	#N/A	0.130471	NO	#N/A	0.0801663	NO	#N/A
MD06G1192300	-0.383119	NO	#N/A	-0.431694	NO	#N/A	-0.185905	NO	#N/A
MD00G1040900	0.390544	NO	#N/A	0.0839353	NO	#N/A	0.313619	NO	#N/A
MD02G1162800	0.434962	NO	#N/A	0.158984	NO	#N/A	-0.108767	NO	#N/A
MD11G1121500	-0.76845	NO	#N/A	#N/A	#N/A	#N/A	#N/A	#N/A	#N/A
MD14G1090500	0.276407	NO	#N/A	0.113071	NO	#N/A	-0.0803387	NO	#N/A
MD17G1005800	0.398261	NO	#N/A	0.0681627	NO	#N/A	-0.155323	NO	#N/A
MD06G1129100	0.349711	NO	#N/A	0.151954	NO	#N/A	-0.0254013	NO	#N/A
MD07G1295900	-0.840969	NO	#N/A	-0.183336	NO	#N/A	0.228449	NO	#N/A
MD08G1203800	0.347287	NO	#N/A	0.0501999	NO	#N/A	0.13055	NO	#N/A
MD07G1189600	0.569635	NO	#N/A	-0.0406293	NO	#N/A	-0.171299	NO	#N/A
MD17G1026900	0.533679	NO	#N/A	-0.0862903	NO	#N/A	0.147576	NO	#N/A
MD04G1175100	-0.539606	NO	#N/A	-0.661033	YES	downClass1	-0.411922	NO	#N/A
MD01G1154600	0.252045	NO	#N/A	0.0756859	NO	#N/A	0.105705	NO	#N/A
MD17G1062200	-0.732458	NO	#N/A	0.329681	NO	#N/A	0.447134	NO	#N/A
MD05G1040500	-0.338594	NO	#N/A	0.135603	NO	#N/A	0.524345	NO	#N/A
MD09G1120600	-1.75034	NO	#N/A	0.233926	NO	#N/A	#N/A	#N/A	#N/A
MD17G1117800	0.345552	NO	#N/A	0.113148	NO	#N/A	-0.105187	NO	#N/A
MD00G1062300	-0.299793	NO	#N/A	-0.214989	NO	#N/A	0.131893	NO	#N/A
MD02G1086000	0.563484	NO	#N/A	0.277159	NO	#N/A	0.20269	NO	#N/A
MD13G1115700	-0.481229	NO	#N/A	-0.0841584	NO	#N/A	-0.242034	NO	#N/A
MD16G1149700	-1.46968	NO	#N/A	0.0248629	NO	#N/A	0.0213386	NO	#N/A
MD03G1095200	0.300673	NO	#N/A	0.148025	NO	#N/A	0.0460536	NO	#N/A
MD10G1075800	-1.05262	NO	#N/A	-0.462298	NO	#N/A	0.456198	NO	#N/A
MD13G1098300	-0.620391	NO	#N/A	0.0826504	NO	#N/A	0.42688	NO	#N/A
MD09G1145900	0.300515	NO	#N/A	0.096952	NO	#N/A	-0.211975	NO	#N/A
MD10G1340000	-0.29861	NO	#N/A	-0.172112	NO	#N/A	-0.110497	NO	#N/A
MD12G1120200	-0.327555	NO	#N/A	-0.00256969	NO	#N/A	0.0663759	NO	#N/A
MD14G1246200	0.476963	NO	#N/A	-0.0801592	NO	#N/A	0.0684181	NO	#N/A
MD15G1089000	-0.352784	NO	#N/A	0.133874	NO	#N/A	1.92486	YES	upClass2
MD03G1070100	-0.378429	NO	#N/A	0.0822454	NO	#N/A	0.720271	NO	#N/A
MD06G1148800	0.386318	NO	#N/A	0.0042257	NO	#N/A	-0.0755451	NO	#N/A
MD07G1276800	0.685886	NO	#N/A	0.0815615	NO	#N/A	-0.280084	NO	#N/A
MD07G1277400	-0.302754	NO	#N/A	-0.00338201	NO	#N/A	-0.026957	NO	#N/A
MD12G1002300	-0.641061	NO	#N/A	-0.387503	NO	#N/A	-0.141396	NO	#N/A
MD03G1237300	-1.35955	NO	#N/A	-0.370204	NO	#N/A	0.290352	NO	#N/A
MD00G1060300	-0.415667	NO	#N/A	-0.313312	NO	#N/A	-0.743154	YES	downClass1
MD10G1149800	-0.895316	NO	#N/A	-1.12751	YES	downClass2	-0.514204	NO	#N/A
MD15G1159700	-0.48204	NO	#N/A	-0.532208	NO	#N/A	-0.12672	NO	#N/A
MD15G1431700	-0.49727	NO	#N/A	-0.0984348	NO	#N/A	-0.570314	NO	#N/A
MD17G1193300	-0.508624	NO	#N/A	-0.469783	NO	#N/A	-0.780162	NO	#N/A
MD04G1225900	0.315381	NO	#N/A	0.0743837	NO	#N/A	0.0130071	NO	#N/A
MD00G1078400	-0.779557	NO	#N/A	-0.255263	NO	#N/A	-0.461034	NO	#N/A
MD05G1174100	0.282719	NO	#N/A	0.0957548	NO	#N/A	-0.136457	NO	#N/A
MD15G1157500	-0.595683	NO	#N/A	-0.84013	NO	#N/A	-0.383735	NO	#N/A
MD17G1263200	1.23274	NO	#N/A	-0.453265	NO	#N/A	-0.493068	NO	#N/A
MD05G1220600	-0.507091	NO	#N/A	-0.539857	NO	#N/A	-0.43101	NO	#N/A
MD15G1235300	0.334687	NO	#N/A	0.25635	NO	#N/A	0.114128	NO	#N/A
MD01G1146100	-0.788587	NO	#N/A	0.439644	NO	#N/A	1.10771	NO	#N/A
MD10G1063500	0.563927	NO	#N/A	0.123031	NO	#N/A	-0.213372	NO	#N/A
MD15G1043100	0.582624	NO	#N/A	-0.0328067	NO	#N/A	-0.038841	NO	#N/A
MD07G1003800	-0.435614	NO	#N/A	0.0765062	NO	#N/A	-0.157412	NO	#N/A
MD16G1162400	0.889619	NO	#N/A	-0.0455759	NO	#N/A	-0.104753	NO	#N/A
MD14G1084000	0.337448	NO	#N/A	0.125061	NO	#N/A	-0.0634942	NO	#N/A
MD03G1173600	-1.57848	NO	#N/A	-2.9984	YES	downClass3	2.29675	YES	upClass3
MD07G1010200	-0.376636	NO	#N/A	-0.351922	NO	#N/A	-0.223507	NO	#N/A
MD02G1120200	0.347303	NO	#N/A	0.00213807	NO	#N/A	-0.172371	NO	#N/A
MD03G1273100	-1.07506	NO	#N/A	#N/A	#N/A	#N/A	3.43235	YES	upClass3
MD05G1203900	0.43332	NO	#N/A	0.0168396	NO	#N/A	-0.0342987	NO	#N/A
MD05G1356500	0.448207	NO	#N/A	0.00362657	NO	#N/A	-0.373973	NO	#N/A
MD08G1117700	-0.43907	NO	#N/A	-0.259097	NO	#N/A	-0.290324	NO	#N/A
MD12G1181400	0.34752	NO	#N/A	0.0131714	NO	#N/A	-0.00328272	NO	#N/A
MD14G1023900	0.284777	NO	#N/A	0.302494	NO	#N/A	-0.136975	NO	#N/A
MD15G1348900	0.419703	NO	#N/A	0.0320214	NO	#N/A	-0.0815469	NO	#N/A
MD02G1016700	-0.366532	NO	#N/A	0.130207	NO	#N/A	0.426752	NO	#N/A
MD15G1244700	0.403502	NO	#N/A	0.18256	NO	#N/A	0.02483	NO	#N/A
MD13G1059000	-0.743058	NO	#N/A	-0.708621	NO	#N/A	0.56946	NO	#N/A
MD12G1034500	0.592968	NO	#N/A	0.512103	NO	#N/A	#N/A	#N/A	#N/A
MD13G1219800	-0.315464	NO	#N/A	0.0449633	NO	#N/A	-0.307628	NO	#N/A
MD15G1351500	-1.17786	NO	#N/A	-0.0514061	NO	#N/A	0.602589	NO	#N/A
MD11G1085000	0.325029	NO	#N/A	-0.0756196	NO	#N/A	-0.392034	NO	#N/A
MD15G1077300	-1.48216	NO	#N/A	0.143353	NO	#N/A	2.60962	NO	#N/A
MD16G1117200	-0.474358	NO	#N/A	-0.295854	NO	#N/A	-0.553585	NO	#N/A
MD16G1131500	1.25853	NO	#N/A	-0.0234718	NO	#N/A	0.364099	NO	#N/A
MD16G1155500	-0.33094	NO	#N/A	-0.15375	NO	#N/A	-0.365542	NO	#N/A
MD16G1204900	-0.377858	NO	#N/A	-0.228579	NO	#N/A	-0.235846	NO	#N/A
MD09G1285100	-0.381472	NO	#N/A	-0.306266	NO	#N/A	-0.590893	NO	#N/A
MD17G1045300	0.564553	NO	#N/A	0.456126	NO	#N/A	-0.0990271	NO	#N/A
MD07G1305300	-0.705491	NO	#N/A	0.784244	NO	#N/A	2.20001	YES	upClass3
MD14G1038200	-0.861209	NO	#N/A	-0.620255	NO	#N/A	1.88972	NO	#N/A
MD17G1111500	0.39366	NO	#N/A	0.1757	NO	#N/A	0.171801	NO	#N/A
MD02G1018300	0.347129	NO	#N/A	0.109987	NO	#N/A	0.0258883	NO	#N/A
MD09G1016600	0.562943	NO	#N/A	0.0925038	NO	#N/A	-0.203308	NO	#N/A
MD10G1160200	-1.15866	NO	#N/A	-0.115042	NO	#N/A	2.14775	YES	upClass3
MD16G1057400	-0.471175	NO	#N/A	-0.43389	NO	#N/A	0.201643	NO	#N/A
MD02G1033800	-0.488922	NO	#N/A	-0.138647	NO	#N/A	0.545836	NO	#N/A
MD03G1231800	0.333297	NO	#N/A	0.279851	NO	#N/A	-0.220287	NO	#N/A
MD12G1154800	-1.41873	NO	#N/A	-0.594848	NO	#N/A	-0.177146	NO	#N/A
MD17G1178300	-0.447317	NO	#N/A	0.0479469	NO	#N/A	-0.0209829	NO	#N/A
MD14G1033800	-0.308237	NO	#N/A	-0.247005	NO	#N/A	-0.303088	NO	#N/A
MD11G1093000	0.339968	NO	#N/A	-0.0301189	NO	#N/A	-0.0754754	NO	#N/A
MD01G1072100	0.387337	NO	#N/A	-0.0129268	NO	#N/A	-0.0464813	NO	#N/A
MD09G1291500	-0.344339	NO	#N/A	-0.341769	NO	#N/A	-0.0037353	NO	#N/A
MD11G1009500	0.384266	NO	#N/A	0.070704	NO	#N/A	-0.128983	NO	#N/A
MD11G1137600	-0.532146	NO	#N/A	-0.218532	NO	#N/A	-0.796748	YES	downClass1
MD10G1060900	0.355104	NO	#N/A	0.0337482	NO	#N/A	-0.131811	NO	#N/A
MD01G1066900	0.433827	NO	#N/A	-0.0144587	NO	#N/A	-0.157592	NO	#N/A
MD12G1220700	-0.407863	NO	#N/A	-0.263126	NO	#N/A	0.607466	NO	#N/A
MD04G1185600	-0.36489	NO	#N/A	-0.191468	NO	#N/A	0.528061	NO	#N/A
MD05G1110500	0.337075	NO	#N/A	0.169728	NO	#N/A	0.0892368	NO	#N/A
MD11G1136300	-0.466255	NO	#N/A	0.0465655	NO	#N/A	2.06583	YES	upClass3
MD02G1011800	-0.656638	NO	#N/A	-0.573736	NO	#N/A	-0.678531	NO	#N/A
MD00G1136600	-0.691743	NO	#N/A	-0.298708	NO	#N/A	-0.280267	NO	#N/A
MD11G1245800	0.274792	NO	#N/A	0.0146099	NO	#N/A	-0.00639971	NO	#N/A
MD16G1036200	1.45804	NO	#N/A	0.151453	NO	#N/A	#N/A	#N/A	#N/A
MD00G1084400	-0.495846	NO	#N/A	-0.174278	NO	#N/A	0.33236	NO	#N/A
MD03G1072800	0.499701	NO	#N/A	-0.0932211	NO	#N/A	0.0698176	NO	#N/A
MD05G1122000	-0.628932	NO	#N/A	-0.423599	NO	#N/A	0.723263	NO	#N/A
MD05G1312700	-0.911648	NO	#N/A	-0.0990448	NO	#N/A	0.862591	NO	#N/A
MD06G1011400	0.575642	NO	#N/A	0.302986	NO	#N/A	0.585637	NO	#N/A
MD07G1075500	-0.43736	NO	#N/A	-0.310511	NO	#N/A	-0.16664	NO	#N/A
MD07G1221400	0.25697	NO	#N/A	0.0817957	NO	#N/A	0.112696	NO	#N/A
MD11G1054000	0.491114	NO	#N/A	0.042205	NO	#N/A	0.25462	NO	#N/A
MD11G1083700	0.485865	NO	#N/A	0.0984229	NO	#N/A	-0.493026	NO	#N/A
MD11G1146900	0.519908	NO	#N/A	0.144845	NO	#N/A	-0.315334	NO	#N/A
MD12G1074300	0.535744	NO	#N/A	0.249551	NO	#N/A	0.113704	NO	#N/A
MD15G1410400	0.927999	NO	#N/A	0.317511	NO	#N/A	0.251337	NO	#N/A
MD02G1107800	-0.532529	NO	#N/A	-0.384975	NO	#N/A	-0.333776	NO	#N/A
MD12G1148500	0.924555	NO	#N/A	0.330455	NO	#N/A	0.313603	NO	#N/A
MD04G1208400	-1.5149	NO	#N/A	#N/A	#N/A	#N/A	#N/A	#N/A	#N/A
MD09G1288000	0.691721	NO	#N/A	0.0520006	NO	#N/A	-0.425642	NO	#N/A
MD02G1025500	0.283989	NO	#N/A	-0.0678676	NO	#N/A	-0.0981338	NO	#N/A
MD07G1019500	-0.678977	NO	#N/A	-0.700107	NO	#N/A	-0.870752	NO	#N/A
MD12G1190700	0.447717	NO	#N/A	0.0776123	NO	#N/A	-0.09535	NO	#N/A
MD02G1185300	0.318176	NO	#N/A	0.0683227	NO	#N/A	-0.225824	NO	#N/A
MD13G1095200	-0.943025	NO	#N/A	0.268555	NO	#N/A	-0.518392	NO	#N/A
MD06G1210500	-0.295249	NO	#N/A	-0.333186	NO	#N/A	0.144852	NO	#N/A
MD10G1020700	-0.742102	NO	#N/A	-0.0261086	NO	#N/A	0.121382	NO	#N/A
MD04G1149600	-0.440402	NO	#N/A	-0.193107	NO	#N/A	-0.620073	NO	#N/A
MD10G1151800	-0.4799	NO	#N/A	-0.191835	NO	#N/A	-0.22088	NO	#N/A
MD06G1217200	0.249256	NO	#N/A	0.119655	NO	#N/A	-0.0492145	NO	#N/A
MD12G1232900	0.277016	NO	#N/A	0.324194	NO	#N/A	0.348777	NO	#N/A
MD16G1027500	0.303889	NO	#N/A	0.325388	NO	#N/A	-0.100579	NO	#N/A
MD17G1000700	-0.591937	NO	#N/A	-0.482173	NO	#N/A	0.155805	NO	#N/A
MD01G1236500	0.551124	NO	#N/A	0.374751	NO	#N/A	-0.476473	NO	#N/A
MD01G1084100	0.360063	NO	#N/A	0.24909	NO	#N/A	-0.12919	NO	#N/A
MD00G1040000	-0.625062	NO	#N/A	-0.321526	NO	#N/A	-0.625075	NO	#N/A
MD01G1199200	-0.566001	NO	#N/A	-0.249755	NO	#N/A	0.412333	NO	#N/A
MD10G1076600	0.377758	NO	#N/A	0.0536525	NO	#N/A	0.195862	NO	#N/A
MD15G1111900	-0.440776	NO	#N/A	-0.245721	NO	#N/A	-0.664973	NO	#N/A
MD09G1278300	-0.718305	NO	#N/A	-0.484033	NO	#N/A	-0.331831	NO	#N/A
MD17G1032900	0.249956	NO	#N/A	0.0690832	NO	#N/A	-0.0578774	NO	#N/A
MD02G1085600	-0.445065	NO	#N/A	-0.385379	NO	#N/A	-0.545806	NO	#N/A
MD14G1129900	0.25163	NO	#N/A	0.105582	NO	#N/A	0.0753415	NO	#N/A
MD08G1055100	0.307617	NO	#N/A	0.178414	NO	#N/A	-0.0420698	NO	#N/A
MD09G1141700	-0.431135	NO	#N/A	0.0860101	NO	#N/A	0.104939	NO	#N/A
MD03G1295200	-0.533602	NO	#N/A	-0.790429	YES	downClass1	1.09105	YES	upClass2
MD01G1237800	-0.379245	NO	#N/A	-0.377743	NO	#N/A	-0.0901161	NO	#N/A
MD09G1164900	0.308501	NO	#N/A	0.191934	NO	#N/A	-0.0666576	NO	#N/A
MD16G1199600	0.256204	NO	#N/A	0.115329	NO	#N/A	0.138413	NO	#N/A
MD16G1089700	0.285053	NO	#N/A	0.182156	NO	#N/A	-0.0680299	NO	#N/A
MD09G1282900	0.402399	NO	#N/A	0.447096	NO	#N/A	-0.259535	NO	#N/A
MD15G1133100	0.278335	NO	#N/A	0.0637239	NO	#N/A	-0.0762484	NO	#N/A
MD09G1196800	0.301899	NO	#N/A	0.0527114	NO	#N/A	-0.0249659	NO	#N/A
MD07G1019900	-0.341294	NO	#N/A	-0.280647	NO	#N/A	-0.545855	NO	#N/A
MD10G1076500	-0.72099	NO	#N/A	-0.467373	NO	#N/A	0.587465	NO	#N/A
MD04G1246200	-0.434116	NO	#N/A	-0.0401236	NO	#N/A	0.0117163	NO	#N/A
MD13G1015100	-0.551136	NO	#N/A	-0.475706	NO	#N/A	-0.268724	NO	#N/A
MD14G1212800	0.316808	NO	#N/A	-0.0123865	NO	#N/A	-0.194481	NO	#N/A
MD15G1237400	-0.389193	NO	#N/A	-0.316028	NO	#N/A	-0.421659	NO	#N/A
MD15G1381000	0.453721	NO	#N/A	-0.0338095	NO	#N/A	0.0647746	NO	#N/A
MD09G1180900	-0.750688	NO	#N/A	0.238066	NO	#N/A	0.174939	NO	#N/A
MD10G1311700	-0.57646	NO	#N/A	-0.279138	NO	#N/A	1.16308	YES	upClass2
MD03G1241500	-0.546769	NO	#N/A	-0.132616	NO	#N/A	-0.331663	NO	#N/A
MD04G1247000	-0.957287	NO	#N/A	-0.426191	NO	#N/A	-0.096359	NO	#N/A
MD05G1274900	-0.590476	NO	#N/A	0.594814	NO	#N/A	2.6865	YES	upClass3
MD07G1238200	-0.770115	NO	#N/A	-0.318493	NO	#N/A	-0.145367	NO	#N/A
MD13G1101300	0.942297	NO	#N/A	0.00681777	NO	#N/A	0.280509	NO	#N/A
MD15G1049100	-0.480641	NO	#N/A	-0.0799799	NO	#N/A	-0.379779	NO	#N/A
MD15G1162400	-0.560897	NO	#N/A	-0.219576	NO	#N/A	-0.372428	NO	#N/A
MD17G1209300	0.297491	NO	#N/A	0.161063	NO	#N/A	-0.330059	NO	#N/A
MD14G1190700	-1.46539	NO	#N/A	-0.233219	NO	#N/A	0.464258	NO	#N/A
MD10G1081900	0.348527	NO	#N/A	0.0380852	NO	#N/A	-0.106615	NO	#N/A
MD01G1036900	0.261853	NO	#N/A	0.00562188	NO	#N/A	0.0425158	NO	#N/A
MD02G1174000	-0.400129	NO	#N/A	-0.0219101	NO	#N/A	0.276574	NO	#N/A
MD03G1080800	0.39523	NO	#N/A	0.237547	NO	#N/A	-0.612872	NO	#N/A
MD09G1247500	-1.13545	NO	#N/A	-0.00685872	NO	#N/A	2.16285	YES	upClass3
MD14G1172500	-0.289108	NO	#N/A	0.15781	NO	#N/A	-0.0384669	NO	#N/A
MD15G1346800	1.12905	NO	#N/A	-0.0371869	NO	#N/A	0.254572	NO	#N/A
MD17G1128300	-0.475552	NO	#N/A	-0.139401	NO	#N/A	0.252323	NO	#N/A
MD07G1279900	-0.572192	NO	#N/A	-0.471878	NO	#N/A	-0.669143	NO	#N/A
MD13G1021300	-0.375752	NO	#N/A	-0.125951	NO	#N/A	0.041282	NO	#N/A
MD13G1152700	0.367344	NO	#N/A	0.403454	NO	#N/A	-0.0652547	NO	#N/A
MD06G1014400	1.0474	NO	#N/A	0.642992	NO	#N/A	#N/A	#N/A	#N/A
MD08G1150200	-0.569867	NO	#N/A	-0.113224	NO	#N/A	0.142911	NO	#N/A
MD14G1134700	-0.398683	NO	#N/A	0.226887	NO	#N/A	0.0619245	NO	#N/A
MD06G1026100	-0.309557	NO	#N/A	-0.112899	NO	#N/A	-0.147787	NO	#N/A
MD09G1119000	-0.807129	NO	#N/A	-0.0825191	NO	#N/A	0.470573	NO	#N/A
MD16G1265300	-0.678361	NO	#N/A	-0.142754	NO	#N/A	1.06176	NO	#N/A
MD14G1037400	-0.812404	NO	#N/A	-0.0504618	NO	#N/A	1.19886	NO	#N/A
MD13G1235800	-0.353658	NO	#N/A	0.00357433	NO	#N/A	-0.547937	NO	#N/A
MD00G1152100	0.391881	NO	#N/A	0.0278637	NO	#N/A	0.0599499	NO	#N/A
MD02G1301000	-0.400136	NO	#N/A	-0.331008	NO	#N/A	-0.224098	NO	#N/A
MD04G1023700	0.810817	NO	#N/A	0.193092	NO	#N/A	-0.11363	NO	#N/A
MD05G1007500	0.279306	NO	#N/A	0.0557082	NO	#N/A	0.117864	NO	#N/A
MD11G1109200	0.556319	NO	#N/A	-0.00401661	NO	#N/A	-0.580733	NO	#N/A
MD13G1246400	0.422922	NO	#N/A	0.153898	NO	#N/A	0.0906428	NO	#N/A
MD16G1099400	0.295381	NO	#N/A	0.00226829	NO	#N/A	0.196897	NO	#N/A
MD04G1004800	0.298675	NO	#N/A	-0.0844332	NO	#N/A	0.240788	NO	#N/A
MD05G1177800	-0.40918	NO	#N/A	0.100139	NO	#N/A	0.457174	NO	#N/A
MD07G1213100	0.24324	NO	#N/A	0.10481	NO	#N/A	0.156025	NO	#N/A
MD07G1223600	0.413048	NO	#N/A	0.202294	NO	#N/A	-0.404174	NO	#N/A
MD10G1044500	-0.689469	NO	#N/A	0.0666358	NO	#N/A	-0.0841732	NO	#N/A
MD14G1126600	-0.574581	NO	#N/A	0.0399498	NO	#N/A	0.103406	NO	#N/A
MD14G1224900	-0.35747	NO	#N/A	-0.316116	NO	#N/A	-0.108578	NO	#N/A
MD03G1272800	-0.297083	NO	#N/A	-0.186022	NO	#N/A	0.611299	NO	#N/A
MD04G1049500	0.245623	NO	#N/A	0.172256	NO	#N/A	-0.182699	NO	#N/A
MD05G1058100	0.321763	NO	#N/A	0.175127	NO	#N/A	0.00512905	NO	#N/A
MD07G1144200	0.361077	NO	#N/A	-0.0401562	NO	#N/A	-0.250547	NO	#N/A
MD10G1253700	0.258897	NO	#N/A	-0.0514064	NO	#N/A	-0.0378785	NO	#N/A
MD12G1130800	-0.360034	NO	#N/A	-0.0779383	NO	#N/A	-0.222349	NO	#N/A
MD12G1210200	-0.834073	NO	#N/A	-0.0280567	NO	#N/A	0.867669	NO	#N/A
MD15G1079100	-0.312502	NO	#N/A	-0.207621	NO	#N/A	0.214229	NO	#N/A
MD15G1280300	-0.264602	NO	#N/A	-0.114651	NO	#N/A	-0.113277	NO	#N/A
MD15G1367700	-0.935372	NO	#N/A	#N/A	#N/A	#N/A	#N/A	#N/A	#N/A
MD16G1106600	-1.30293	NO	#N/A	#N/A	#N/A	#N/A	#N/A	#N/A	#N/A
MD17G1266700	0.263818	NO	#N/A	-0.00892358	NO	#N/A	-0.22273	NO	#N/A
MD07G1127900	-0.553626	NO	#N/A	-0.119893	NO	#N/A	-0.410979	NO	#N/A
MD13G1221200	0.285692	NO	#N/A	0.185837	NO	#N/A	-0.0118416	NO	#N/A
MD15G1137600	-0.771868	NO	#N/A	-0.865529	NO	#N/A	-0.661448	NO	#N/A
MD14G1076500	-0.551158	NO	#N/A	-0.20943	NO	#N/A	-0.359431	NO	#N/A
MD14G1231400	-1.46349	NO	#N/A	-0.0527046	NO	#N/A	#N/A	#N/A	#N/A
MD05G1336400	-0.413112	NO	#N/A	0.0492575	NO	#N/A	0.0258543	NO	#N/A
MD12G1024700	0.364887	NO	#N/A	0.103797	NO	#N/A	-0.323217	NO	#N/A
MD13G1047600	-0.559167	NO	#N/A	-0.863528	NO	#N/A	-0.460271	NO	#N/A
MD15G1078600	1.17037	NO	#N/A	-0.826779	NO	#N/A	#N/A	#N/A	#N/A
MD02G1083500	-0.805542	NO	#N/A	-0.048239	NO	#N/A	1.31645	NO	#N/A
MD14G1059900	-0.978152	NO	#N/A	-0.0905131	NO	#N/A	0.934604	NO	#N/A
MD02G1250800	0.444021	NO	#N/A	0.380572	NO	#N/A	-0.0573169	NO	#N/A
MD16G1022600	-0.451326	NO	#N/A	0.392264	NO	#N/A	1.5711	NO	#N/A
MD02G1095500	0.383664	NO	#N/A	0.426468	NO	#N/A	0.334136	NO	#N/A
MD08G1166700	-0.898094	NO	#N/A	0.492598	NO	#N/A	#N/A	#N/A	#N/A
MD06G1049500	-0.959141	NO	#N/A	-0.48978	NO	#N/A	-0.00625835	NO	#N/A
MD07G1234400	0.264134	NO	#N/A	-0.0862311	NO	#N/A	-0.0479632	NO	#N/A
MD14G1184700	0.418016	NO	#N/A	0.335616	NO	#N/A	-0.115559	NO	#N/A
MD15G1149300	-0.51688	NO	#N/A	-0.238425	NO	#N/A	0.192745	NO	#N/A
MD10G1060600	-1.66813	NO	#N/A	#N/A	#N/A	#N/A	#N/A	#N/A	#N/A
MD06G1043900	0.830467	NO	#N/A	-0.0289452	NO	#N/A	-0.359555	NO	#N/A
MD07G1283100	-1.42589	NO	#N/A	0.252102	NO	#N/A	0.926862	NO	#N/A
MD00G1039300	1.00798	NO	#N/A	0.56995	NO	#N/A	-0.0568744	NO	#N/A
MD03G1105700	0.780212	NO	#N/A	0.157494	NO	#N/A	-0.0211801	NO	#N/A
MD05G1184200	0.98187	NO	#N/A	0.170902	NO	#N/A	0.311908	NO	#N/A
MD10G1025100	-1.73306	NO	#N/A	#N/A	#N/A	#N/A	#N/A	#N/A	#N/A
MD10G1077100	0.324128	NO	#N/A	0.559869	NO	#N/A	-0.394795	NO	#N/A
MD11G1294100	-0.268522	NO	#N/A	0.205516	NO	#N/A	0.125396	NO	#N/A
MD15G1077000	0.323422	NO	#N/A	0.131509	NO	#N/A	-0.0626696	NO	#N/A
MD02G1091900	-0.471159	NO	#N/A	-0.898481	YES	downClass1	-0.186413	NO	#N/A
MD04G1178200	0.331427	NO	#N/A	0.191841	NO	#N/A	0.208339	NO	#N/A
MD06G1237300	0.716154	NO	#N/A	0.0833329	NO	#N/A	-0.0536679	NO	#N/A
MD08G1046600	0.39161	NO	#N/A	-0.249336	NO	#N/A	-0.0518832	NO	#N/A
MD02G1204100	-0.426309	NO	#N/A	-0.293309	NO	#N/A	0.0998741	NO	#N/A
MD08G1184000	-0.98578	NO	#N/A	#N/A	#N/A	#N/A	#N/A	#N/A	#N/A
MD12G1155300	0.5893	NO	#N/A	0.105325	NO	#N/A	-0.494324	NO	#N/A
MD17G1244600	0.466189	NO	#N/A	0.11466	NO	#N/A	-0.925577	NO	#N/A
MD15G1028100	-0.945163	NO	#N/A	-0.481348	NO	#N/A	0.674471	NO	#N/A
MD15G1360000	-1.09267	NO	#N/A	#N/A	#N/A	#N/A	1.50871	NO	#N/A
MD08G1108100	0.607908	NO	#N/A	0.242298	NO	#N/A	0.107688	NO	#N/A
MD16G1241800	-0.269309	NO	#N/A	-0.149838	NO	#N/A	-0.0736648	NO	#N/A
MD06G1165100	0.421909	NO	#N/A	-0.00863163	NO	#N/A	0.159258	NO	#N/A
MD03G1158600	0.821594	NO	#N/A	0.127012	NO	#N/A	-0.387483	NO	#N/A
MD06G1085500	-0.27187	NO	#N/A	-0.00829945	NO	#N/A	-0.142122	NO	#N/A
MD07G1130800	-0.978038	NO	#N/A	-0.600155	NO	#N/A	1.2227	NO	#N/A
MD08G1022900	0.308242	NO	#N/A	-0.0989615	NO	#N/A	0.0056078	NO	#N/A
MD08G1051100	-1.04856	NO	#N/A	-0.41286	NO	#N/A	-0.216376	NO	#N/A
MD08G1106900	0.69957	NO	#N/A	0.0963713	NO	#N/A	-0.284758	NO	#N/A
MD17G1001600	-0.576005	NO	#N/A	0.039657	NO	#N/A	1.10713	YES	upClass2
MD02G1249400	0.540447	NO	#N/A	-0.0381289	NO	#N/A	-0.161726	NO	#N/A
MD13G1153100	-1.00122	NO	#N/A	0.28642	NO	#N/A	1.12872	NO	#N/A
MD11G1051200	-0.418354	NO	#N/A	0.38409	NO	#N/A	-0.562777	NO	#N/A
MD02G1280100	-0.393763	NO	#N/A	-0.298505	NO	#N/A	-0.21162	NO	#N/A
MD02G1153600	0.951327	NO	#N/A	0.129507	NO	#N/A	-0.0487058	NO	#N/A
MD14G1149200	0.508688	NO	#N/A	0.0877012	NO	#N/A	-0.429152	NO	#N/A
MD05G1229600	-0.591964	NO	#N/A	-0.857182	NO	#N/A	1.96224	YES	upClass2
MD08G1102700	-0.458485	NO	#N/A	-0.0646718	NO	#N/A	-0.264444	NO	#N/A
MD14G1077200	0.542131	NO	#N/A	-0.0628623	NO	#N/A	-0.400022	NO	#N/A
MD00G1076300	-0.296527	NO	#N/A	-0.137727	NO	#N/A	0.196786	NO	#N/A
MD01G1124000	0.346814	NO	#N/A	-0.112122	NO	#N/A	-0.0152946	NO	#N/A
MD05G1230000	0.296418	NO	#N/A	0.22699	NO	#N/A	-0.057112	NO	#N/A
MD01G1039700	0.504627	NO	#N/A	-0.177747	NO	#N/A	-0.154254	NO	#N/A
MD01G1118000	0.819865	NO	#N/A	0.130038	NO	#N/A	-0.0692455	NO	#N/A
MD03G1298600	0.677922	NO	#N/A	-0.117673	NO	#N/A	0.201786	NO	#N/A
MD05G1104700	-0.558513	NO	#N/A	-0.606311	NO	#N/A	-0.118257	NO	#N/A
MD05G1338800	-1.11394	NO	#N/A	-0.41456	NO	#N/A	0.83163	NO	#N/A
MD06G1099600	0.281574	NO	#N/A	0.153548	NO	#N/A	-0.0842912	NO	#N/A
MD12G1206700	0.262887	NO	#N/A	-0.0364031	NO	#N/A	0.133559	NO	#N/A
MD13G1013700	0.293384	NO	#N/A	0.028709	NO	#N/A	0.0185666	NO	#N/A
MD16G1181900	0.240272	NO	#N/A	0.141103	NO	#N/A	-0.109488	NO	#N/A
MD17G1015900	-0.569251	NO	#N/A	0.018891	NO	#N/A	0.806091	NO	#N/A
MD01G1069300	0.512677	NO	#N/A	0.463733	NO	#N/A	-0.786938	NO	#N/A
MD06G1014200	0.415705	NO	#N/A	0.0856865	NO	#N/A	-0.0523168	NO	#N/A
MD02G1047200	-0.36121	NO	#N/A	-0.294757	NO	#N/A	0.181248	NO	#N/A
MD15G1031600	-0.381218	NO	#N/A	-0.31707	NO	#N/A	-0.174297	NO	#N/A
MD17G1044500	0.558928	NO	#N/A	0.152561	NO	#N/A	-0.379785	NO	#N/A
MD02G1009800	0.355672	NO	#N/A	-0.0586359	NO	#N/A	-0.465122	NO	#N/A
MD10G1002500	0.291424	NO	#N/A	0.0216781	NO	#N/A	-0.120895	NO	#N/A
MD11G1288600	0.632127	NO	#N/A	0.287133	NO	#N/A	-0.490203	NO	#N/A
MD14G1037500	0.258647	NO	#N/A	0.0300186	NO	#N/A	-0.145637	NO	#N/A
MD15G1028000	-0.51046	NO	#N/A	-0.640613	NO	#N/A	-0.442725	NO	#N/A
MD05G1067200	-0.383813	NO	#N/A	-0.101596	NO	#N/A	0.161584	NO	#N/A
MD10G1290300	0.303742	NO	#N/A	0.0637646	NO	#N/A	-0.0516756	NO	#N/A
MD03G1256000	-0.392852	NO	#N/A	-0.118172	NO	#N/A	0.616547	NO	#N/A
MD07G1082200	-0.681409	NO	#N/A	-0.110264	NO	#N/A	-0.329408	NO	#N/A
MD06G1109700	-0.457615	NO	#N/A	-0.344411	NO	#N/A	-0.506687	NO	#N/A
MD05G1118700	-0.483591	NO	#N/A	-0.313152	NO	#N/A	-0.0344547	NO	#N/A
MD00G1001500	-0.452593	NO	#N/A	-0.353185	NO	#N/A	-0.0598325	NO	#N/A
MD00G1062100	0.300859	NO	#N/A	0.152305	NO	#N/A	0.23073	NO	#N/A
MD08G1211300	-0.540371	NO	#N/A	-0.20034	NO	#N/A	-0.207168	NO	#N/A
MD13G1128600	-0.46667	NO	#N/A	-0.281042	NO	#N/A	-0.242151	NO	#N/A
MD05G1341900	0.485661	NO	#N/A	0.0520301	NO	#N/A	-0.0429321	NO	#N/A
MD06G1234800	0.443276	NO	#N/A	0.0428406	NO	#N/A	-0.0179951	NO	#N/A
MD13G1229300	0.24152	NO	#N/A	0.110618	NO	#N/A	0.00948678	NO	#N/A
MD15G1078900	0.677215	NO	#N/A	0.257387	NO	#N/A	-0.248576	NO	#N/A
MD00G1001400	-0.37244	NO	#N/A	-0.518228	NO	#N/A	-0.535121	NO	#N/A
MD11G1154500	0.257356	NO	#N/A	0.126507	NO	#N/A	-0.132995	NO	#N/A
MD15G1075800	0.26859	NO	#N/A	0.0730896	NO	#N/A	-0.204578	NO	#N/A
MD02G1190800	-0.468237	NO	#N/A	-0.383873	NO	#N/A	-0.751377	NO	#N/A
MD11G1293300	0.443008	NO	#N/A	-0.00362387	NO	#N/A	0.50298	NO	#N/A
MD05G1094100	0.429878	NO	#N/A	0.13755	NO	#N/A	-0.239256	NO	#N/A
MD06G1094700	-0.365222	NO	#N/A	0.141394	NO	#N/A	-0.103864	NO	#N/A
MD01G1045200	-1.01758	NO	#N/A	#N/A	#N/A	#N/A	2.24276	NO	#N/A
MD11G1271400	-0.537869	NO	#N/A	-0.0370087	NO	#N/A	0.557171	NO	#N/A
MD17G1066000	-0.712881	NO	#N/A	0.154866	NO	#N/A	0.861801	NO	#N/A
MD00G1127700	0.46986	NO	#N/A	0.0033385	NO	#N/A	-0.501417	NO	#N/A
MD06G1164900	-0.474423	NO	#N/A	-0.253191	NO	#N/A	-0.649857	NO	#N/A
MD10G1004100	-0.883368	NO	#N/A	-0.584474	NO	#N/A	-0.387572	NO	#N/A
MD11G1056100	0.324529	NO	#N/A	-0.0665551	NO	#N/A	-0.0867973	NO	#N/A
MD06G1040800	-0.383138	NO	#N/A	-0.11232	NO	#N/A	-0.087014	NO	#N/A
MD05G1300700	0.337365	NO	#N/A	-0.0578074	NO	#N/A	-0.15055	NO	#N/A
MD10G1332900	-0.482572	NO	#N/A	-0.346388	NO	#N/A	-0.308322	NO	#N/A
MD00G1143500	0.64446	NO	#N/A	-0.367281	NO	#N/A	-1.20242	NO	#N/A
MD07G1038000	-0.776123	NO	#N/A	0.258442	NO	#N/A	2.63301	YES	upClass3
MD14G1062600	0.271814	NO	#N/A	0.119038	NO	#N/A	-0.123667	NO	#N/A
MD01G1083900	0.218121	NO	#N/A	0.332041	NO	#N/A	-0.337764	NO	#N/A
MD07G1199800	0.853406	NO	#N/A	0.344609	NO	#N/A	-0.329063	NO	#N/A
MD13G1280100	-0.694906	NO	#N/A	0.156937	NO	#N/A	0.402206	NO	#N/A
MD03G1152100	0.297519	NO	#N/A	0.181144	NO	#N/A	0.126997	NO	#N/A
MD04G1100500	-0.463304	NO	#N/A	-0.447355	NO	#N/A	-0.288553	NO	#N/A
MD07G1310800	0.252952	NO	#N/A	0.060058	NO	#N/A	-0.129963	NO	#N/A
MD08G1113200	0.258056	NO	#N/A	0.0984394	NO	#N/A	0.00141044	NO	#N/A
MD09G1035800	-0.872631	NO	#N/A	-0.446799	NO	#N/A	-0.180426	NO	#N/A
MD14G1157800	0.855681	NO	#N/A	0.195579	NO	#N/A	#N/A	#N/A	#N/A
MD15G1136600	-0.378069	NO	#N/A	-0.0237242	NO	#N/A	0.308038	NO	#N/A
MD03G1007700	-0.756416	NO	#N/A	-0.546714	NO	#N/A	0.988837	NO	#N/A
MD10G1059800	0.340184	NO	#N/A	0.0205492	NO	#N/A	-0.159404	NO	#N/A
MD07G1298200	1.14403	NO	#N/A	0.054843	NO	#N/A	-0.72408	NO	#N/A
MD13G1028700	0.610802	NO	#N/A	0.300485	NO	#N/A	0.339148	NO	#N/A
MD15G1344100	-0.892238	NO	#N/A	0.0168675	NO	#N/A	1.39183	NO	#N/A
MD01G1160000	-0.32338	NO	#N/A	-0.0615191	NO	#N/A	-0.432417	NO	#N/A
MD03G1190400	-0.853021	NO	#N/A	-0.231529	NO	#N/A	0.221569	NO	#N/A
MD03G1214400	0.252376	NO	#N/A	0.134904	NO	#N/A	0.258969	NO	#N/A
MD03G1246000	0.340234	NO	#N/A	0.0726306	NO	#N/A	0.00687605	NO	#N/A
MD03G1299000	0.912577	NO	#N/A	0.401942	NO	#N/A	0.487627	NO	#N/A
MD05G1331700	-0.472582	NO	#N/A	-0.19143	NO	#N/A	-0.237611	NO	#N/A
MD06G1038900	-0.334381	NO	#N/A	-0.277497	NO	#N/A	0.638627	NO	#N/A
MD07G1117400	0.380858	NO	#N/A	-0.119183	NO	#N/A	0.277009	NO	#N/A
MD08G1011000	-1.21752	NO	#N/A	#N/A	#N/A	#N/A	3.64546	YES	upClass3
MD08G1028100	-0.355343	NO	#N/A	-0.494092	NO	#N/A	-0.352236	NO	#N/A
MD08G1089500	0.403696	NO	#N/A	0.371175	NO	#N/A	-0.506113	NO	#N/A
MD10G1210800	1.15788	NO	#N/A	0.546066	NO	#N/A	#N/A	#N/A	#N/A
MD10G1282700	1.22596	NO	#N/A	0.570141	NO	#N/A	#N/A	#N/A	#N/A
MD11G1010900	0.353872	NO	#N/A	-0.130493	NO	#N/A	-0.635813	NO	#N/A
MD13G1113000	0.291052	NO	#N/A	0.0113209	NO	#N/A	-0.147711	NO	#N/A
MD13G1246200	0.389186	NO	#N/A	0.0352559	NO	#N/A	-0.00282481	NO	#N/A
MD15G1247100	0.239464	NO	#N/A	0.0998122	NO	#N/A	-0.0116698	NO	#N/A
MD15G1249000	-0.45108	NO	#N/A	-0.715097	YES	downClass1	-0.399807	NO	#N/A
MD15G1428500	0.281619	NO	#N/A	-0.0521261	NO	#N/A	-0.115889	NO	#N/A
MD16G1169800	0.32659	NO	#N/A	0.184065	NO	#N/A	0.16412	NO	#N/A
MD17G1067500	0.497582	NO	#N/A	0.314569	NO	#N/A	0.121813	NO	#N/A
MD09G1149500	-0.863386	NO	#N/A	-0.468248	NO	#N/A	-0.645866	NO	#N/A
MD02G1263700	0.265329	NO	#N/A	0.124254	NO	#N/A	0.0272011	NO	#N/A
MD01G1104200	0.45543	NO	#N/A	-0.031349	NO	#N/A	-0.0188015	NO	#N/A
MD04G1041400	0.311057	NO	#N/A	0.0595733	NO	#N/A	-0.108069	NO	#N/A
MD04G1047100	-1.42648	NO	#N/A	-0.0189484	NO	#N/A	1.51026	NO	#N/A
MD12G1015300	-0.563827	NO	#N/A	-0.740744	NO	#N/A	-0.792291	NO	#N/A
MD16G1108700	-0.40266	NO	#N/A	-0.31065	NO	#N/A	0.22793	NO	#N/A
MD09G1146400	-0.360816	NO	#N/A	-0.0942047	NO	#N/A	0.232825	NO	#N/A
MD04G1033500	0.278082	NO	#N/A	0.0338854	NO	#N/A	0.128207	NO	#N/A
MD08G1240800	0.475131	NO	#N/A	0.237048	NO	#N/A	-0.537417	NO	#N/A
MD14G1036200	-0.276846	NO	#N/A	-0.0877024	NO	#N/A	-0.0804918	NO	#N/A
MD04G1023200	-0.580112	NO	#N/A	-0.00770627	NO	#N/A	-0.391163	NO	#N/A
MD02G1194900	0.838284	NO	#N/A	0.0408531	NO	#N/A	-0.593201	NO	#N/A
MD03G1159800	0.308351	NO	#N/A	0.0456462	NO	#N/A	0.0400386	NO	#N/A
MD09G1031900	0.291729	NO	#N/A	0.110489	NO	#N/A	-0.0591404	NO	#N/A
MD03G1001400	0.263191	NO	#N/A	-0.100803	NO	#N/A	-0.100867	NO	#N/A
MD16G1137000	0.236863	NO	#N/A	0.145889	NO	#N/A	0.00934214	NO	#N/A
MD01G1088900	0.333147	NO	#N/A	-0.0150059	NO	#N/A	-0.24321	NO	#N/A
MD05G1122400	0.473044	NO	#N/A	-0.115407	NO	#N/A	-0.278759	NO	#N/A
MD06G1038300	-0.347887	NO	#N/A	-0.294286	NO	#N/A	-0.161529	NO	#N/A
MD08G1209900	0.260382	NO	#N/A	0.0353021	NO	#N/A	-0.125902	NO	#N/A
MD12G1178500	0.494472	NO	#N/A	0.249049	NO	#N/A	-0.440762	NO	#N/A
MD02G1153100	-0.49468	NO	#N/A	0.0370213	NO	#N/A	-0.216323	NO	#N/A
MD08G1027900	-0.567569	NO	#N/A	-0.0336406	NO	#N/A	0.0566237	NO	#N/A
MD17G1011700	0.296083	NO	#N/A	0.184719	NO	#N/A	-0.0988023	NO	#N/A
MD07G1007600	-0.486297	NO	#N/A	-0.238725	NO	#N/A	-0.210027	NO	#N/A
MD03G1186100	-0.875228	NO	#N/A	-0.253208	NO	#N/A	0.2854	NO	#N/A
MD03G1263200	-1.08207	NO	#N/A	#N/A	#N/A	#N/A	#N/A	#N/A	#N/A
MD08G1143200	-0.313095	NO	#N/A	-0.240606	NO	#N/A	-0.111624	NO	#N/A
MD09G1097000	1.15403	NO	#N/A	0.157582	NO	#N/A	-0.251018	NO	#N/A
MD10G1310500	-1.56393	NO	#N/A	0.544612	NO	#N/A	#N/A	#N/A	#N/A
MD09G1146700	-2.83753	NO	#N/A	#N/A	#N/A	#N/A	#N/A	#N/A	#N/A
MD05G1047700	0.344386	NO	#N/A	0.101783	NO	#N/A	-0.0555296	NO	#N/A
MD05G1168400	0.40007	NO	#N/A	-0.0740643	NO	#N/A	-0.0957393	NO	#N/A
MD15G1272500	-1.0729	NO	#N/A	-2.28508	NO	#N/A	3.37047	YES	upClass3
MD02G1080600	-0.46551	NO	#N/A	-0.108966	NO	#N/A	-0.560885	NO	#N/A
MD02G1285800	0.300113	NO	#N/A	0.0609192	NO	#N/A	-0.222931	NO	#N/A
MD05G1116600	-0.659683	NO	#N/A	-0.267456	NO	#N/A	-0.766328	NO	#N/A
MD07G1020000	1.84391	NO	#N/A	-0.469849	NO	#N/A	-0.812649	NO	#N/A
MD03G1290600	0.466291	NO	#N/A	0.0447358	NO	#N/A	0.107508	NO	#N/A
MD07G1286600	-0.25446	NO	#N/A	-0.138466	NO	#N/A	-0.133052	NO	#N/A
MD08G1200700	0.31082	NO	#N/A	0.0394288	NO	#N/A	-0.0751686	NO	#N/A
MD05G1107600	-1.14287	NO	#N/A	-0.221945	NO	#N/A	-0.0271882	NO	#N/A
MD09G1152100	-0.829355	NO	#N/A	-0.0417631	NO	#N/A	0.0198387	NO	#N/A
MD14G1133900	0.275249	NO	#N/A	-0.10026	NO	#N/A	-0.20138	NO	#N/A
MD09G1190500	-0.273959	NO	#N/A	0.019158	NO	#N/A	-0.0755367	NO	#N/A
MD01G1186200	0.257145	NO	#N/A	0.176676	NO	#N/A	0.15107	NO	#N/A
MD06G1235500	0.724346	NO	#N/A	0.414018	NO	#N/A	#N/A	#N/A	#N/A
MD09G1145500	-0.781657	NO	#N/A	0.131115	NO	#N/A	#N/A	#N/A	#N/A
MD10G1184000	-0.552808	NO	#N/A	-0.0298205	NO	#N/A	1.61338	YES	upClass2
MD17G1125800	0.253701	NO	#N/A	0.0780369	NO	#N/A	-0.00650802	NO	#N/A
MD10G1172300	-1.85561	NO	#N/A	-4.31655	NO	#N/A	5.03628	YES	upClass3
MD01G1155300	-0.651308	NO	#N/A	-0.761863	NO	#N/A	1.74093	NO	#N/A
MD13G1215700	-0.526665	NO	#N/A	-0.0958033	NO	#N/A	-0.865902	NO	#N/A
MD16G1102400	0.291841	NO	#N/A	0.234821	NO	#N/A	0.0812727	NO	#N/A
MD14G1232400	-0.353924	NO	#N/A	-0.379831	NO	#N/A	-0.591562	NO	#N/A
MD12G1212900	-0.337983	NO	#N/A	-0.213533	NO	#N/A	1.15345	NO	#N/A
MD01G1237700	0.263111	NO	#N/A	0.269598	NO	#N/A	-0.126768	NO	#N/A
MD03G1108200	0.300917	NO	#N/A	-0.0297472	NO	#N/A	-0.0923157	NO	#N/A
MD14G1116300	-0.327362	NO	#N/A	-0.360163	YES	noVariation	-0.0718903	NO	#N/A
MD11G1109300	-0.330116	NO	#N/A	0.201364	NO	#N/A	-0.188182	NO	#N/A
MD15G1376300	0.802868	NO	#N/A	0.46355	NO	#N/A	-0.579087	NO	#N/A
MD09G1119100	-0.398559	NO	#N/A	0.293719	NO	#N/A	0.256078	NO	#N/A
MD10G1179100	0.319166	NO	#N/A	0.359351	NO	#N/A	-0.193805	NO	#N/A
MD17G1117600	1.76319	NO	#N/A	0.337206	NO	#N/A	-1.27572	NO	#N/A
MD00G1141700	1.63174	NO	#N/A	#N/A	#N/A	#N/A	2.7	NO	#N/A
MD01G1149500	-0.407519	NO	#N/A	-0.325858	NO	#N/A	1.69495	YES	upClass2
MD11G1185500	0.934837	NO	#N/A	-0.107856	NO	#N/A	0.429956	NO	#N/A
MD17G1017200	0.301029	NO	#N/A	0.0234945	NO	#N/A	-0.0223559	NO	#N/A
MD07G1294100	-0.343106	NO	#N/A	-0.328613	NO	#N/A	-0.301926	NO	#N/A
MD02G1037900	0.258097	NO	#N/A	0.293051	NO	#N/A	0.227131	NO	#N/A
MD01G1149900	-1.2499	NO	#N/A	#N/A	#N/A	#N/A	1.08871	NO	#N/A
MD02G1007300	-0.486288	NO	#N/A	-0.629369	NO	#N/A	-0.441505	NO	#N/A
MD03G1116300	0.2927	NO	#N/A	0.0974913	NO	#N/A	0.0740799	NO	#N/A
MD03G1134500	0.297354	NO	#N/A	0.172765	NO	#N/A	-0.209189	NO	#N/A
MD05G1171900	-0.416864	NO	#N/A	-0.515628	NO	#N/A	-0.65222	YES	downClass1
MD07G1151000	-1.12481	NO	#N/A	0.59607	NO	#N/A	#N/A	#N/A	#N/A
MD08G1233800	-0.498539	NO	#N/A	0.180364	NO	#N/A	0.678906	NO	#N/A
MD12G1111300	-0.857114	NO	#N/A	0.756755	NO	#N/A	0.179765	NO	#N/A
MD12G1230300	0.24788	NO	#N/A	-0.0114901	NO	#N/A	0.304976	NO	#N/A
MD14G1114000	-1.29052	NO	#N/A	-0.428433	NO	#N/A	#N/A	#N/A	#N/A
MD15G1231000	-0.848147	NO	#N/A	-2.43077	NO	#N/A	3.80794	YES	upClass3
MD06G1132000	0.341578	NO	#N/A	0.182529	NO	#N/A	-0.499255	NO	#N/A
MD06G1165400	0.701183	NO	#N/A	-0.170476	NO	#N/A	-0.00971233	NO	#N/A
MD07G1084200	-0.34179	NO	#N/A	-0.112765	NO	#N/A	-0.246789	NO	#N/A
MD11G1027800	0.35205	NO	#N/A	0.0252399	NO	#N/A	0.294973	NO	#N/A
MD15G1201700	-0.322352	NO	#N/A	-0.0688334	NO	#N/A	0.107104	NO	#N/A
MD17G1000400	0.577984	NO	#N/A	0.229456	NO	#N/A	-0.216624	NO	#N/A
MD02G1030000	-0.353298	NO	#N/A	-0.180989	NO	#N/A	-0.198327	NO	#N/A
MD01G1049600	-0.514389	NO	#N/A	-0.112048	NO	#N/A	-0.0546141	NO	#N/A
MD14G1002100	-1.27799	NO	#N/A	-0.130666	NO	#N/A	#N/A	#N/A	#N/A
MD00G1165300	-0.448817	NO	#N/A	-0.672438	NO	#N/A	-0.386988	NO	#N/A
MD11G1316300	-0.380859	NO	#N/A	-0.337297	NO	#N/A	-0.486702	NO	#N/A
MD01G1110300	0.866388	NO	#N/A	0.176209	NO	#N/A	0.133246	NO	#N/A
MD07G1174400	0.331776	NO	#N/A	-0.102341	NO	#N/A	0.230837	NO	#N/A
MD15G1131000	-0.452292	NO	#N/A	-0.317065	NO	#N/A	-0.0859548	NO	#N/A
MD03G1241600	0.46767	NO	#N/A	0.294624	NO	#N/A	-0.0514929	NO	#N/A
MD07G1100900	0.272859	NO	#N/A	0.118144	NO	#N/A	0.0396434	NO	#N/A
MD13G1119000	-0.44076	NO	#N/A	-0.275176	NO	#N/A	0.921558	NO	#N/A
MD15G1077100	-0.817847	NO	#N/A	-0.704873	NO	#N/A	-1.04684	NO	#N/A
MD16G1174700	0.688941	NO	#N/A	0.290653	NO	#N/A	-0.0566456	NO	#N/A
MD07G1172700	0.40191	NO	#N/A	0.28503	NO	#N/A	-1.16899	NO	#N/A
MD05G1169300	0.315548	NO	#N/A	0.194884	NO	#N/A	0.000168885	NO	#N/A
MD15G1331100	-1.02999	NO	#N/A	-0.144546	NO	#N/A	0.450923	NO	#N/A
MD02G1184700	0.314679	NO	#N/A	0.128918	NO	#N/A	0.0953929	NO	#N/A
MD07G1017500	-0.393726	NO	#N/A	-0.239574	NO	#N/A	-0.532284	NO	#N/A
MD13G1025200	0.562959	NO	#N/A	0.0540857	NO	#N/A	-0.152948	NO	#N/A
MD15G1283700	-0.843032	NO	#N/A	-0.0918098	NO	#N/A	-0.437754	NO	#N/A
MD11G1189900	-0.565966	NO	#N/A	-0.0799764	NO	#N/A	0.324491	NO	#N/A
MD16G1253800	-0.336416	NO	#N/A	-0.149297	NO	#N/A	0.124878	NO	#N/A
MD17G1266000	0.288111	NO	#N/A	0.0862208	NO	#N/A	-0.126782	NO	#N/A
MD02G1155200	-0.954716	NO	#N/A	#N/A	#N/A	#N/A	#N/A	#N/A	#N/A
MD09G1004500	-0.32317	NO	#N/A	-0.239371	NO	#N/A	0.144643	NO	#N/A
MD05G1306900	0.262078	NO	#N/A	0.0438522	NO	#N/A	-0.137075	NO	#N/A
MD01G1074400	-0.738501	NO	#N/A	-0.239547	NO	#N/A	2.21428	YES	upClass3
MD01G1222200	-0.497402	NO	#N/A	-0.147663	NO	#N/A	-0.340349	NO	#N/A
MD02G1250000	-0.320592	NO	#N/A	-0.04243	NO	#N/A	0.545159	NO	#N/A
MD05G1033000	-0.721055	NO	#N/A	0.912667	NO	#N/A	1.74992	NO	#N/A
MD09G1173200	0.234491	NO	#N/A	0.0904727	NO	#N/A	-0.0655204	NO	#N/A
MD12G1132900	0.317318	NO	#N/A	0.0568629	NO	#N/A	-0.207411	NO	#N/A
MD10G1299900	-0.371739	NO	#N/A	0.0863287	NO	#N/A	0.514737	NO	#N/A
MD02G1014800	0.239898	NO	#N/A	0.0364365	NO	#N/A	-0.332359	NO	#N/A
MD16G1041900	0.310832	NO	#N/A	-0.203746	NO	#N/A	-0.0220514	NO	#N/A
MD05G1336200	-0.43468	NO	#N/A	-0.226913	NO	#N/A	0.415029	NO	#N/A
MD14G1232100	-0.513847	NO	#N/A	-0.124731	NO	#N/A	-0.472601	NO	#N/A
MD01G1145100	-1.64421	NO	#N/A	-1.98192	NO	#N/A	3.23126	YES	upClass3
MD01G1229300	-0.394192	NO	#N/A	-0.0850695	NO	#N/A	-0.232138	NO	#N/A
MD15G1373700	-0.442508	NO	#N/A	-0.361619	NO	#N/A	-0.00422619	NO	#N/A
MD05G1196000	-0.336224	NO	#N/A	-0.379905	NO	#N/A	-0.124787	NO	#N/A
MD06G1131500	0.342415	NO	#N/A	0.175881	NO	#N/A	-0.213209	NO	#N/A
MD12G1164800	-0.439777	NO	#N/A	0.00164386	NO	#N/A	-0.294406	NO	#N/A
MD17G1048100	0.325589	NO	#N/A	0.136565	NO	#N/A	-0.157063	NO	#N/A
MD05G1261500	0.573041	NO	#N/A	-0.125239	NO	#N/A	-0.17824	NO	#N/A
MD16G1182000	-1.39132	NO	#N/A	#N/A	#N/A	#N/A	#N/A	#N/A	#N/A
MD15G1220800	-0.558776	NO	#N/A	-0.08051	NO	#N/A	0.224072	NO	#N/A
MD05G1069700	-0.348652	NO	#N/A	0.0810995	NO	#N/A	0.0997571	NO	#N/A
MD01G1067800	-0.67432	NO	#N/A	-0.925266	NO	#N/A	-0.855811	NO	#N/A
MD07G1286500	-0.512427	NO	#N/A	-0.397759	NO	#N/A	-0.225237	NO	#N/A
MD08G1136900	-0.569585	NO	#N/A	-0.126676	NO	#N/A	-0.273679	NO	#N/A
MD07G1177600	-0.283736	NO	#N/A	0.0167112	NO	#N/A	0.20272	NO	#N/A
MD07G1309500	-0.679006	NO	#N/A	-0.471727	NO	#N/A	0.842449	NO	#N/A
MD05G1158200	1.18516	NO	#N/A	#N/A	#N/A	#N/A	0.0333627	NO	#N/A
MD13G1112700	0.232982	NO	#N/A	0.20256	NO	#N/A	0.0266942	NO	#N/A
MD10G1182100	0.506239	NO	#N/A	0.0468892	NO	#N/A	0.211908	NO	#N/A
MD02G1091800	0.229631	NO	#N/A	0.170816	NO	#N/A	0.212417	NO	#N/A
MD03G1210800	-0.368612	NO	#N/A	-0.203261	NO	#N/A	0.382768	NO	#N/A
MD17G1040700	0.349438	NO	#N/A	0.113759	NO	#N/A	0.100698	NO	#N/A
MD03G1156900	0.274747	NO	#N/A	0.124989	NO	#N/A	-0.0462037	NO	#N/A
MD12G1023700	0.540538	NO	#N/A	0.0988939	NO	#N/A	-0.51807	NO	#N/A
MD10G1228200	-0.385706	NO	#N/A	-0.361929	NO	#N/A	-0.499821	NO	#N/A
MD15G1068200	0.239371	NO	#N/A	0.114748	NO	#N/A	0.157615	NO	#N/A
MD17G1257100	0.379549	NO	#N/A	0.0681704	NO	#N/A	#N/A	#N/A	#N/A
MD13G1226400	-0.395706	NO	#N/A	-0.208466	NO	#N/A	0.5651	NO	#N/A
MD14G1161500	-0.363427	NO	#N/A	-0.299613	NO	#N/A	-0.167893	NO	#N/A
MD10G1282300	-0.555605	NO	#N/A	-0.172015	NO	#N/A	1.84649	YES	upClass2
MD15G1349000	-0.490116	NO	#N/A	-0.392682	NO	#N/A	-0.63504	NO	#N/A
MD17G1121400	-0.345367	NO	#N/A	-0.101471	NO	#N/A	0.529645	NO	#N/A
MD13G1278000	-0.740505	NO	#N/A	-0.585328	NO	#N/A	-0.676187	NO	#N/A
MD01G1035000	0.262256	NO	#N/A	0.18456	NO	#N/A	-0.115965	NO	#N/A
MD01G1228700	0.278742	NO	#N/A	0.122277	NO	#N/A	0.284122	NO	#N/A
MD10G1123700	-0.374586	NO	#N/A	-0.155273	NO	#N/A	-0.106551	NO	#N/A
MD03G1076900	-0.398982	NO	#N/A	-0.241156	NO	#N/A	-0.323076	NO	#N/A
MD07G1109200	-0.466692	NO	#N/A	0.125354	NO	#N/A	0.627031	NO	#N/A
MD10G1115000	0.296934	NO	#N/A	0.0758133	NO	#N/A	-0.0735841	NO	#N/A
MD11G1022800	0.247653	NO	#N/A	-0.0282457	NO	#N/A	0.0573398	NO	#N/A
MD17G1191100	0.293605	NO	#N/A	-0.0478691	NO	#N/A	0.0564543	NO	#N/A
MD00G1012600	-0.442698	NO	#N/A	-0.0365353	NO	#N/A	-0.259616	NO	#N/A
MD07G1090800	1.07817	NO	#N/A	0.153333	NO	#N/A	-0.478427	NO	#N/A
MD09G1228300	-1.55246	NO	#N/A	0.28903	NO	#N/A	#N/A	#N/A	#N/A
MD15G1107300	-0.394903	NO	#N/A	0.0902553	NO	#N/A	0.50998	NO	#N/A
MD17G1006100	-0.952011	NO	#N/A	-0.223159	NO	#N/A	0.533762	NO	#N/A
MD04G1194800	0.366548	NO	#N/A	0.187311	NO	#N/A	-0.380516	NO	#N/A
MD05G1033300	0.311041	NO	#N/A	-0.0402511	NO	#N/A	0.0736524	NO	#N/A
MD08G1055600	0.306962	NO	#N/A	0.0691682	NO	#N/A	0.0481245	NO	#N/A
MD12G1054300	-0.259311	NO	#N/A	-0.113985	NO	#N/A	0.0974841	NO	#N/A
MD11G1124900	0.221957	NO	#N/A	0.0950101	NO	#N/A	0.119992	NO	#N/A
MD11G1265400	-0.502941	NO	#N/A	-0.0630897	NO	#N/A	1.12942	NO	#N/A
MD01G1148400	-0.302942	NO	#N/A	-0.113512	NO	#N/A	0.275962	NO	#N/A
MD03G1085000	-0.37327	NO	#N/A	-0.425215	NO	#N/A	-0.295939	NO	#N/A
MD17G1053800	-1.05341	NO	#N/A	-0.235214	NO	#N/A	1.77062	NO	#N/A
MD15G1062200	0.287076	NO	#N/A	-0.0586956	NO	#N/A	0.0559225	NO	#N/A
MD04G1079900	0.233234	NO	#N/A	0.0655488	NO	#N/A	0.0442487	NO	#N/A
MD00G1037100	0.272379	NO	#N/A	0.00614481	NO	#N/A	0.0608111	NO	#N/A
MD12G1074400	0.305927	NO	#N/A	0.0108126	NO	#N/A	-0.264663	NO	#N/A
MD14G1236900	0.227306	NO	#N/A	0.184122	NO	#N/A	0.108331	NO	#N/A
MD02G1264400	0.708743	NO	#N/A	0.181724	NO	#N/A	-0.403337	NO	#N/A
MD11G1042600	-1.39774	NO	#N/A	0.180558	NO	#N/A	0.882076	NO	#N/A
MD12G1172500	0.447782	NO	#N/A	0.0629931	NO	#N/A	-0.00546526	NO	#N/A
MD15G1123100	0.296027	NO	#N/A	0.0236049	NO	#N/A	-0.276845	NO	#N/A
MD11G1054800	0.292959	NO	#N/A	0.202898	NO	#N/A	-0.112579	NO	#N/A
MD05G1094500	-0.357185	NO	#N/A	-0.351688	NO	#N/A	-0.0962836	NO	#N/A
MD10G1152100	-0.605589	NO	#N/A	-0.146862	NO	#N/A	-0.633043	YES	downClass1
MD12G1043000	-0.675419	NO	#N/A	-0.53731	NO	#N/A	-0.449779	NO	#N/A
MD03G1256500	-0.416565	NO	#N/A	0.0422292	NO	#N/A	0.170614	NO	#N/A
MD06G1114100	-0.640142	NO	#N/A	-0.247716	NO	#N/A	1.03689	NO	#N/A
MD01G1124200	0.30093	NO	#N/A	-0.0979819	NO	#N/A	-0.136951	NO	#N/A
MD10G1281100	-0.510668	NO	#N/A	-0.380457	NO	#N/A	-0.309056	NO	#N/A
MD14G1166400	-0.383061	NO	#N/A	-0.206609	NO	#N/A	0.182214	NO	#N/A
MD15G1411600	0.335501	NO	#N/A	-0.0799119	NO	#N/A	0.0809729	NO	#N/A
MD02G1048800	-0.891253	NO	#N/A	-0.48024	NO	#N/A	-1.22885	YES	downClass2
MD09G1139200	0.236852	NO	#N/A	0.127314	NO	#N/A	-0.0490092	NO	#N/A
MD16G1095100	0.407686	NO	#N/A	0.25822	NO	#N/A	-0.0314202	NO	#N/A
MD10G1257600	0.285732	NO	#N/A	-0.0755942	NO	#N/A	0.000149344	NO	#N/A
MD12G1158300	1.12301	NO	#N/A	0.170427	NO	#N/A	-0.207916	NO	#N/A
MD17G1255200	0.593207	NO	#N/A	0.240497	NO	#N/A	0.446565	NO	#N/A
MD12G1196400	0.411918	NO	#N/A	0.0948228	NO	#N/A	-0.480872	NO	#N/A
MD14G1128000	0.279311	NO	#N/A	-0.0144831	NO	#N/A	0.00422993	NO	#N/A
MD10G1309100	0.46311	NO	#N/A	-0.404155	NO	#N/A	0.333233	NO	#N/A
MD02G1249500	0.447354	NO	#N/A	-0.047193	NO	#N/A	-0.151169	NO	#N/A
MD10G1193200	-0.795778	NO	#N/A	0.30341	NO	#N/A	1.3497	YES	upClass2
MD01G1083300	-0.372692	NO	#N/A	0.028542	NO	#N/A	-0.153864	NO	#N/A
MD01G1157700	0.271976	NO	#N/A	0.0252025	NO	#N/A	-0.691144	NO	#N/A
MD05G1185500	-0.288698	NO	#N/A	-0.0352422	NO	#N/A	-0.179284	NO	#N/A
MD12G1212200	0.38457	NO	#N/A	0.0565968	NO	#N/A	-0.158181	NO	#N/A
MD05G1171400	0.321691	NO	#N/A	0.190298	NO	#N/A	-0.238634	NO	#N/A
MD04G1076200	-0.743046	NO	#N/A	-0.543138	NO	#N/A	0.424352	NO	#N/A
MD02G1007800	-1.02685	NO	#N/A	-0.17856	NO	#N/A	0.689693	NO	#N/A
MD03G1267100	0.272681	NO	#N/A	0.105874	NO	#N/A	-0.233003	NO	#N/A
MD09G1247800	-0.812354	NO	#N/A	-1.00934	NO	#N/A	-0.376472	NO	#N/A
MD08G1091600	-0.340512	NO	#N/A	-0.137719	NO	#N/A	-0.46172	NO	#N/A
MD06G1069700	-1.06469	NO	#N/A	-1.50423	NO	#N/A	-0.640733	NO	#N/A
MD14G1171100	0.413558	NO	#N/A	0.00860105	NO	#N/A	0.00385044	NO	#N/A
MD11G1104900	-0.441088	NO	#N/A	0.231157	NO	#N/A	0.211557	NO	#N/A
MD02G1020500	0.958162	NO	#N/A	-0.488264	NO	#N/A	0.0881698	NO	#N/A
MD04G1174800	-0.381214	NO	#N/A	0.0946398	NO	#N/A	0.0747522	NO	#N/A
MD04G1219300	0.308681	NO	#N/A	0.154871	NO	#N/A	-0.15965	NO	#N/A
MD06G1026500	-0.411785	NO	#N/A	-0.108034	NO	#N/A	-0.538711	NO	#N/A
MD11G1097600	0.261099	NO	#N/A	0.0396336	NO	#N/A	0.129907	NO	#N/A
MD11G1116600	0.300191	NO	#N/A	0.171336	NO	#N/A	0.0585049	NO	#N/A
MD12G1156500	0.360922	NO	#N/A	-0.158771	NO	#N/A	0.387589	NO	#N/A
MD07G1043400	-0.378519	NO	#N/A	-0.125275	NO	#N/A	0.88732	NO	#N/A
MD05G1164900	-0.769437	NO	#N/A	-0.199608	NO	#N/A	3.18822	YES	upClass3
MD06G1088800	-0.536703	NO	#N/A	-0.318598	NO	#N/A	-0.0223946	NO	#N/A
MD11G1024200	0.49827	NO	#N/A	-0.013536	NO	#N/A	-0.205892	NO	#N/A
MD12G1168300	0.334865	NO	#N/A	0.188744	NO	#N/A	0.0140938	NO	#N/A
MD17G1184100	-1.3887	NO	#N/A	#N/A	#N/A	#N/A	0.0831025	NO	#N/A
MD00G1023600	-0.395852	NO	#N/A	-0.277534	NO	#N/A	0.282645	NO	#N/A
MD04G1104400	-0.371601	NO	#N/A	0.623142	NO	#N/A	0.717969	NO	#N/A
MD13G1121200	0.711081	NO	#N/A	0.0884356	NO	#N/A	-0.401478	NO	#N/A
MD14G1067400	-0.390386	NO	#N/A	0.229287	NO	#N/A	-0.151344	NO	#N/A
MD05G1179100	0.338681	NO	#N/A	-0.0568478	NO	#N/A	-0.269289	NO	#N/A
MD17G1178900	-0.491919	NO	#N/A	-0.06348	NO	#N/A	0.363214	NO	#N/A
MD08G1130200	-0.538851	NO	#N/A	-0.451969	NO	#N/A	-0.370896	NO	#N/A
MD05G1323200	-0.24957	NO	#N/A	0.164727	NO	#N/A	0.325912	NO	#N/A
MD11G1136700	-1.02287	NO	#N/A	-1.18568	YES	downClass2	0.0292429	NO	#N/A
MD13G1251500	-0.30385	NO	#N/A	-0.0525841	NO	#N/A	0.0230951	NO	#N/A
MD15G1247400	0.655341	NO	#N/A	-0.406568	NO	#N/A	-0.686694	NO	#N/A
MD17G1102000	-0.539698	NO	#N/A	-0.116054	NO	#N/A	-0.220582	NO	#N/A
MD08G1197800	-0.788634	NO	#N/A	-0.144228	NO	#N/A	0.182669	NO	#N/A
MD13G1084100	-0.443612	NO	#N/A	-0.078666	NO	#N/A	0.207924	NO	#N/A
MD06G1036900	-0.599903	NO	#N/A	-0.256122	NO	#N/A	-0.133681	NO	#N/A
MD13G1157700	-0.357331	NO	#N/A	-0.163156	NO	#N/A	-0.519129	NO	#N/A
MD09G1130000	0.597373	NO	#N/A	0.046971	NO	#N/A	0.028496	NO	#N/A
MD17G1273700	-0.445732	NO	#N/A	0.0394584	NO	#N/A	-0.012003	NO	#N/A
MD06G1124700	0.381324	NO	#N/A	0.113352	NO	#N/A	0.0548754	NO	#N/A
MD14G1071700	0.360618	NO	#N/A	0.158557	NO	#N/A	-0.594047	NO	#N/A
MD07G1010300	0.217354	NO	#N/A	0.0618356	NO	#N/A	-0.0563314	NO	#N/A
MD10G1293800	1.12079	NO	#N/A	0.21266	NO	#N/A	-0.117938	NO	#N/A
MD14G1209800	0.304586	NO	#N/A	0.0967456	NO	#N/A	-0.123418	NO	#N/A
MD15G1436500	0.317599	NO	#N/A	0.19912	NO	#N/A	-0.017871	NO	#N/A
MD11G1042800	-0.483304	NO	#N/A	0.104688	NO	#N/A	0.703104	NO	#N/A
MD17G1229900	0.434742	NO	#N/A	0.015973	NO	#N/A	-0.0429925	NO	#N/A
MD08G1176300	0.72221	NO	#N/A	0.245889	NO	#N/A	0.437998	NO	#N/A
MD06G1160300	0.368757	NO	#N/A	-0.0372128	NO	#N/A	0.0554466	NO	#N/A
MD07G1132700	-0.28231	NO	#N/A	-0.0272677	NO	#N/A	-0.171163	NO	#N/A
MD07G1189400	-0.486082	NO	#N/A	-0.234647	NO	#N/A	-0.189219	NO	#N/A
MD09G1146300	0.379126	NO	#N/A	0.152277	NO	#N/A	0.120138	NO	#N/A
MD06G1073200	-0.458984	NO	#N/A	-0.192384	NO	#N/A	-0.738724	NO	#N/A
MD12G1161200	0.339494	NO	#N/A	0.0082482	NO	#N/A	0.0900129	NO	#N/A
MD17G1048800	-1.48691	NO	#N/A	0.0404061	NO	#N/A	1.09555	NO	#N/A
MD03G1276800	-0.25471	NO	#N/A	-0.0930727	NO	#N/A	0.537485	NO	#N/A
MD06G1062400	0.286196	NO	#N/A	-0.0540168	NO	#N/A	-0.251615	NO	#N/A
MD07G1237000	-0.560213	NO	#N/A	-0.0944987	NO	#N/A	-0.385416	NO	#N/A
MD08G1215900	0.839148	NO	#N/A	-0.060371	NO	#N/A	0.448935	NO	#N/A
MD12G1102400	0.27644	NO	#N/A	0.108548	NO	#N/A	-0.0832319	NO	#N/A
MD15G1387500	0.965383	NO	#N/A	0.080166	NO	#N/A	#N/A	#N/A	#N/A
MD06G1110600	-0.445415	NO	#N/A	0.136335	NO	#N/A	-0.0767131	NO	#N/A
MD07G1248300	-0.349849	NO	#N/A	0.191294	NO	#N/A	0.377148	NO	#N/A
MD09G1071400	-1.48966	NO	#N/A	#N/A	#N/A	#N/A	#N/A	#N/A	#N/A
MD03G1034900	-0.356422	NO	#N/A	0.0261601	NO	#N/A	-0.203038	NO	#N/A
MD06G1079300	-0.455386	NO	#N/A	-0.240621	NO	#N/A	0.565057	NO	#N/A
MD08G1154200	0.322247	NO	#N/A	-0.00654448	NO	#N/A	0.141677	NO	#N/A
MD05G1345600	0.444649	NO	#N/A	0.17281	NO	#N/A	-0.316327	NO	#N/A
MD17G1049200	0.364543	NO	#N/A	0.20425	NO	#N/A	0.297971	NO	#N/A
MD16G1071200	0.57591	NO	#N/A	-0.0402148	NO	#N/A	-0.16051	NO	#N/A
MD05G1337700	-0.427459	NO	#N/A	-0.351079	NO	#N/A	-0.553039	NO	#N/A
MD03G1016300	-1.24891	NO	#N/A	#N/A	#N/A	#N/A	#N/A	#N/A	#N/A
MD07G1289200	-0.597876	NO	#N/A	-0.246181	NO	#N/A	-0.806025	NO	#N/A
MD16G1161000	0.30174	NO	#N/A	0.2312	NO	#N/A	-0.437702	NO	#N/A
MD07G1232300	-0.496236	NO	#N/A	0.124898	NO	#N/A	1.50162	YES	upClass2
MD07G1288900	-0.406368	NO	#N/A	-0.530385	NO	#N/A	-0.206785	NO	#N/A
MD10G1168800	0.209813	NO	#N/A	0.11566	NO	#N/A	0.0999608	NO	#N/A
MD16G1010700	0.254672	NO	#N/A	0.168687	NO	#N/A	0.0756654	NO	#N/A
MD08G1060000	0.224473	NO	#N/A	0.0978834	NO	#N/A	-0.0579414	NO	#N/A
MD13G1239700	1.24931	NO	#N/A	-0.0381444	NO	#N/A	#N/A	#N/A	#N/A
MD03G1294800	-0.594994	NO	#N/A	0.143271	NO	#N/A	1.23714	NO	#N/A
MD08G1038000	0.246843	NO	#N/A	0.142567	NO	#N/A	-0.171927	NO	#N/A
MD04G1222000	0.389236	NO	#N/A	0.207494	NO	#N/A	-0.0740733	NO	#N/A
MD05G1347800	-0.780336	NO	#N/A	-0.49385	NO	#N/A	0.325344	NO	#N/A
MD08G1249300	0.631562	NO	#N/A	-0.16765	NO	#N/A	-0.624338	NO	#N/A
MD15G1064400	-0.384048	NO	#N/A	-0.453455	NO	#N/A	-0.222365	NO	#N/A
MD15G1386800	0.433117	NO	#N/A	0.0259105	NO	#N/A	-0.389962	NO	#N/A
MD12G1161300	-0.275555	NO	#N/A	-0.264813	NO	#N/A	0.192535	NO	#N/A
MD15G1068500	-0.75128	NO	#N/A	-0.516613	NO	#N/A	-0.324263	NO	#N/A
MD11G1284100	-1.46614	NO	#N/A	#N/A	#N/A	#N/A	#N/A	#N/A	#N/A
MD12G1128400	-0.334216	NO	#N/A	-0.31979	NO	#N/A	-0.33847	NO	#N/A
MD17G1238200	-0.653494	NO	#N/A	-0.228888	NO	#N/A	-0.208925	NO	#N/A
MD06G1100000	-0.30925	NO	#N/A	-0.662326	YES	downClass1	0.33354	NO	#N/A
MD00G1015800	-0.328411	NO	#N/A	0.0764157	NO	#N/A	0.168057	NO	#N/A
MD05G1135000	-0.506571	NO	#N/A	0.181099	NO	#N/A	-0.233181	NO	#N/A
MD10G1176800	-0.447766	NO	#N/A	-0.369856	NO	#N/A	0.712239	NO	#N/A
MD05G1236000	0.360971	NO	#N/A	0.0888147	NO	#N/A	-0.1792	NO	#N/A
MD02G1130400	0.756849	NO	#N/A	0.0513083	NO	#N/A	-0.277099	NO	#N/A
MD05G1068200	-0.54462	NO	#N/A	-0.467845	NO	#N/A	-0.251798	NO	#N/A
MD08G1096000	0.220912	NO	#N/A	0.120274	NO	#N/A	0.0392889	NO	#N/A
MD15G1057700	-0.680949	NO	#N/A	-0.564493	NO	#N/A	-0.140042	NO	#N/A
MD17G1196600	0.412556	NO	#N/A	-0.287556	NO	#N/A	-0.189673	NO	#N/A
MD02G1219900	0.22243	NO	#N/A	0.213027	NO	#N/A	-0.0492961	NO	#N/A
MD16G1007300	-0.375919	NO	#N/A	-0.10565	NO	#N/A	-0.569427	NO	#N/A
MD17G1260900	-0.520853	NO	#N/A	0.130887	NO	#N/A	0.492646	NO	#N/A
MD02G1289800	-0.930605	NO	#N/A	-0.114751	NO	#N/A	2.03852	NO	#N/A
MD14G1188500	-0.411697	NO	#N/A	-0.513904	NO	#N/A	-0.340671	NO	#N/A
MD15G1012200	1.00295	NO	#N/A	-0.126324	NO	#N/A	-0.117185	NO	#N/A
MD02G1026200	0.478337	NO	#N/A	0.312073	NO	#N/A	-0.792258	NO	#N/A
MD03G1003000	-0.950766	NO	#N/A	-0.872939	NO	#N/A	-0.622348	NO	#N/A
MD07G1296200	1.82621	NO	#N/A	0.667659	NO	#N/A	-0.0959954	NO	#N/A
MD09G1001100	-0.579563	NO	#N/A	-0.380874	NO	#N/A	0.761462	NO	#N/A
MD09G1106700	-0.36236	NO	#N/A	-0.42695	NO	#N/A	-0.265342	NO	#N/A
MD09G1217300	0.333111	NO	#N/A	-0.0241028	NO	#N/A	-0.0167241	NO	#N/A
MD13G1064700	-0.379904	NO	#N/A	-0.420266	NO	#N/A	0.0207001	NO	#N/A
MD06G1032900	-0.445863	NO	#N/A	-0.100941	NO	#N/A	0.259677	NO	#N/A
MD09G1277300	0.198989	NO	#N/A	0.125682	NO	#N/A	0.0856154	NO	#N/A
MD07G1221300	0.27612	NO	#N/A	0.0473821	NO	#N/A	0.180078	NO	#N/A
MD13G1108500	-0.86043	NO	#N/A	-0.607519	NO	#N/A	1.80465	YES	upClass2
MD13G1036000	-1.10048	NO	#N/A	-0.314647	NO	#N/A	#N/A	#N/A	#N/A
MD02G1086200	-0.659433	NO	#N/A	-0.122453	NO	#N/A	0.418442	NO	#N/A
MD08G1155300	-0.570679	NO	#N/A	-0.445888	NO	#N/A	-0.297838	NO	#N/A
MD09G1267300	0.483436	NO	#N/A	-0.128404	NO	#N/A	-0.170771	NO	#N/A
MD15G1213900	-0.911613	NO	#N/A	-0.476456	NO	#N/A	1.09989	NO	#N/A
MD17G1123700	0.251866	NO	#N/A	-0.0496589	NO	#N/A	-0.113942	NO	#N/A
MD09G1187500	0.302204	NO	#N/A	0.286398	NO	#N/A	-0.0236821	NO	#N/A
MD13G1087800	-1.35606	NO	#N/A	-0.456317	NO	#N/A	1.64962	NO	#N/A
MD06G1118500	-0.290417	NO	#N/A	-0.274136	NO	#N/A	-0.238853	NO	#N/A
MD06G1112400	0.437618	NO	#N/A	-0.123809	NO	#N/A	-0.422631	NO	#N/A
MD13G1026500	-0.329617	NO	#N/A	-0.0232592	NO	#N/A	-0.120366	NO	#N/A
MD14G1198200	-0.480008	NO	#N/A	-0.239156	NO	#N/A	0.784958	NO	#N/A
MD03G1041200	-0.756938	NO	#N/A	-0.553994	NO	#N/A	0.0107988	NO	#N/A
MD13G1046500	-0.392642	NO	#N/A	-0.203089	NO	#N/A	-0.191413	NO	#N/A
MD05G1034300	-0.428289	NO	#N/A	-0.106823	NO	#N/A	-0.816647	NO	#N/A
MD05G1237000	-0.70929	NO	#N/A	-0.0717211	NO	#N/A	0.847255	NO	#N/A
MD10G1291100	-0.438451	NO	#N/A	-0.097661	NO	#N/A	-0.321467	NO	#N/A
MD11G1213600	-0.781735	NO	#N/A	0.0669279	NO	#N/A	0.706399	NO	#N/A
MD15G1106400	0.280311	NO	#N/A	0.309442	NO	#N/A	-0.0227389	NO	#N/A
MD17G1262700	-0.619361	NO	#N/A	-0.0718664	NO	#N/A	-0.206467	NO	#N/A
MD07G1196300	0.45411	NO	#N/A	0.137156	NO	#N/A	-0.153611	NO	#N/A
MD10G1322100	0.372609	NO	#N/A	-0.102797	NO	#N/A	-0.0334254	NO	#N/A
MD17G1134800	0.314387	NO	#N/A	-0.0177053	NO	#N/A	0.176718	NO	#N/A
MD15G1006600	-0.304715	NO	#N/A	-0.20566	NO	#N/A	-0.487896	NO	#N/A
MD13G1274600	-0.339818	NO	#N/A	-0.403277	NO	#N/A	-0.236473	NO	#N/A
MD04G1209900	-0.464834	NO	#N/A	0.0999223	NO	#N/A	0.539097	NO	#N/A
MD05G1010800	0.717422	NO	#N/A	-0.202688	NO	#N/A	-0.474286	NO	#N/A
MD16G1196000	0.338251	NO	#N/A	0.0399484	NO	#N/A	-0.138788	NO	#N/A
MD03G1212900	-0.245602	NO	#N/A	-0.0546543	NO	#N/A	0.052019	NO	#N/A
MD04G1053700	0.627972	NO	#N/A	0.351151	NO	#N/A	-0.114971	NO	#N/A
MD13G1063300	0.363664	NO	#N/A	0.0909492	NO	#N/A	0.152135	NO	#N/A
MD12G1238600	-0.381491	NO	#N/A	-0.385722	NO	#N/A	-0.0103799	NO	#N/A
MD15G1063600	-0.361168	NO	#N/A	-0.294297	NO	#N/A	-0.280683	NO	#N/A
MD01G1134400	0.253544	NO	#N/A	0.105052	NO	#N/A	0.0959294	NO	#N/A
MD04G1181300	-0.452409	NO	#N/A	0.0826698	NO	#N/A	0.465649	NO	#N/A
MD01G1139500	0.255196	NO	#N/A	-0.0705104	NO	#N/A	0.00391166	NO	#N/A
MD09G1075400	-0.292379	NO	#N/A	-0.397194	NO	#N/A	-0.304353	NO	#N/A
MD11G1293500	-0.344161	NO	#N/A	0.059027	NO	#N/A	0.591645	YES	upClass1
MD11G1255500	-0.880786	NO	#N/A	0.642069	NO	#N/A	0.634644	NO	#N/A
MD17G1027100	0.290201	NO	#N/A	0.235712	NO	#N/A	0.275733	NO	#N/A
MD11G1051300	-0.354975	NO	#N/A	0.019542	NO	#N/A	0.699726	NO	#N/A
MD00G1163000	-0.217815	NO	#N/A	-0.0837738	NO	#N/A	0.308348	NO	#N/A
MD01G1053400	0.298429	NO	#N/A	0.0194895	NO	#N/A	-0.167358	NO	#N/A
MD01G1116500	0.245241	NO	#N/A	0.0305278	NO	#N/A	0.0995104	NO	#N/A
MD03G1062600	0.434574	NO	#N/A	0.0675511	NO	#N/A	-0.19273	NO	#N/A
MD04G1053000	0.312047	NO	#N/A	0.358818	NO	#N/A	0.183053	NO	#N/A
MD06G1077500	0.29315	NO	#N/A	0.0587132	NO	#N/A	0.0430672	NO	#N/A
MD06G1203700	-0.503601	NO	#N/A	-0.328102	NO	#N/A	1.08482	NO	#N/A
MD07G1017100	0.290038	NO	#N/A	0.217972	NO	#N/A	-0.0519294	NO	#N/A
MD08G1131300	0.537627	NO	#N/A	-0.102525	NO	#N/A	0.265596	NO	#N/A
MD08G1170300	0.253224	NO	#N/A	0.112754	NO	#N/A	-0.0616326	NO	#N/A
MD09G1010700	0.358303	NO	#N/A	0.0478469	NO	#N/A	-0.396071	NO	#N/A
MD10G1002400	-0.24411	NO	#N/A	-0.342393	NO	#N/A	0.112276	NO	#N/A
MD10G1288500	0.83778	NO	#N/A	0.414253	NO	#N/A	-0.43568	NO	#N/A
MD10G1341900	-0.279325	NO	#N/A	0.0977917	NO	#N/A	0.000904501	NO	#N/A
MD11G1112800	0.230592	NO	#N/A	0.149588	NO	#N/A	0.134781	NO	#N/A
MD11G1216500	-0.378084	NO	#N/A	-0.431028	NO	#N/A	-0.197771	NO	#N/A
MD13G1185900	0.466202	NO	#N/A	0.100105	NO	#N/A	0.0612966	NO	#N/A
MD13G1187300	-0.335599	NO	#N/A	-0.0824847	NO	#N/A	0.540447	NO	#N/A
MD15G1298300	-0.504168	NO	#N/A	-0.756669	NO	#N/A	-0.482879	NO	#N/A
MD16G1031000	0.364327	NO	#N/A	-0.182532	NO	#N/A	0.127403	NO	#N/A
[truncated: 24,244 more rows]
