# Supplementary material for: Transcriptomic Insights on the Preventive Action of Apple (cv Granny Smith) Skin Wounding on Superficial Scald Development
Source: Int J Mol Sci. 2021 Dec 14;22(24):13425. doi: 10.3390/ijms222413425 (PMC8705499; doi:10.3390/ijms222413425)
Supplement: Supplementary file 1 [file ijms-22-13425-s001.zip › Supplementary Dataset S2 - FPKM.xlsx]

## Sheet: FPKM
	Ctr_T0	Ctr_T2	Ctr_T3	Fer_T0	Fer_T2	Fer_T3
MD00G1000200	2.83488	1.85224	1.25396	2.67113	1.99584	1.19891
MD00G1000500	0.133389	0.157692	0.165804	0.0700937	0.257417	0.350277
MD00G1000600	2.72965	5.04462	1.49321	3.34903	4.5551	2.18055
MD00G1000700	1.40949	0.839506	0.812627	1.53479	0.934707	0.739838
MD00G1000800	57.3739	59.7275	57.1327	49.3261	52.2877	57.1433
MD00G1001000	1.62437	1.39187	1.46092	1.07371	1.63644	1.16129
MD00G1001400	59.3351	83.4283	90.8546	49.522	76.4474	99.8321
MD00G1001500	12.579	12.1378	17.2038	10.1793	10.9152	14.6906
MD00G1001800	18.9422	20.9256	15.0627	18.1769	19.6763	14.5992
MD00G1001900	8.50382	7.73056	8.82113	8.02344	9.17876	9.15478
MD00G1002000	1.98326	2.5558	2.87957	1.65746	2.42777	4.06939
MD00G1002100	131.731	187.771	144.824	112.39	204.109	146.346
MD00G1003500	0.72379	1.25491	2.00963	0.895242	1.42759	2.19831
MD00G1003800	19.7124	28.326	14.0389	17.6114	27.8155	16.5202
MD00G1004100	24.8644	16.5649	20.3786	25.2554	16.5032	18.9364
MD00G1004200	13.0582	8.77063	9.8712	11.887	8.89242	10.1462
MD00G1004900	7.95104	28.1485	17.7714	11.2438	41.6132	25.8181
MD00G1005100	6.66949	7.95608	4.45706	6.93613	6.86722	3.88921
MD00G1005300	3.93709	37.4773	121.447	5.06781	52.1211	96.5873
MD00G1005500	0.282026	0.436422	0.285788	0.321808	0.461024	0.33941
MD00G1005600	0.0833821	0.367995	1.90578	0.139499	0.600048	1.81187
MD00G1005700	23.4858	377.436	373.111	19.6787	427.336	494.671
MD00G1005800	4.80513	8.43421	16.5618	4.37473	10.0151	18.1215
MD00G1005900	1.42244	3.15504	4.25485	2.45582	3.96652	6.15642
MD00G1006000	3.81642	7.39356	11.8338	3.62264	8.35086	13.2006
MD00G1006200	0.034117	0.39339	1.36108	0.0438081	1.09563	3.59366
MD00G1006500	1.4812	0.280266	0.652204	2.08185	0.26026	0.290308
MD00G1006700	11.9417	12.7954	16.1778	12.8971	13.5923	9.26048
MD00G1006900	11.4854	12.3953	8.3465	13.2854	12.396	7.96187
MD00G1007000	4.82326	2.99443	3.79464	5.07208	2.57582	2.19226
MD00G1007100	7.37877	10.6179	10.1285	6.8086	11.0365	13.2614
MD00G1007200	1.74109	0.570394	1.24091	2.45601	1.10843	0.97217
MD00G1007600	15.2976	11.5946	17.8895	12.395	11.6234	20.0346
MD00G1007700	4.70317	7.98486	6.49962	6.46433	11.7469	6.78826
MD00G1007800	7.62389	4.409	4.97687	7.72138	4.20374	3.90603
MD00G1008100	13.3082	13.8322	10.6559	13.492	14.5402	9.86588
MD00G1008200	1.03297	0.448779	0.37719	1.33781	0.572336	0.42561
MD00G1008400	4.26885	3.74756	5.8814	5.0828	3.71212	4.43231
MD00G1008700	10.682	12.5209	10.1168	11.2666	12.2437	8.01808
MD00G1009000	104.759	59.6178	87.2581	117.863	62.3824	82.266
MD00G1009300	19.6588	12.3586	14.6878	19.148	12.2179	13.9841
MD00G1009500	0.206448	0.419259	0.612734	0.207481	0.283807	0.700997
MD00G1009700	2.05956	2.90556	3.42075	2.41151	2.99846	4.13929
MD00G1009800	1.439	1.35474	4.29982	1.43083	1.24482	3.63778
MD00G1009900	3.31186	2.77209	2.75219	3.52941	2.52064	3.40674
MD00G1010000	26.6946	22.5276	25.9577	26.1135	21.0959	23.1917
MD00G1010700	1.21857	0.882475	0.659516	0.735114	1.07954	0.697654
MD00G1011400	4.25698	3.41804	2.27529	3.79571	3.0111	2.66793
MD00G1011600	1.29857	1.34751	1.36353	1.67572	1.50853	1.53188
MD00G1011700	5.51619	7.05128	6.65699	6.38406	6.88549	6.61891
MD00G1011800	1.47682	1.28033	1.54498	1.20101	0.914832	1.66672
MD00G1011900	1.50298	1.65898	1.73786	1.38781	1.60627	2.23331
MD00G1012100	0.212312	0.954719	1.95569	0.206833	0.897789	1.78676
MD00G1012200	12.7224	14.2408	14.8848	10.2976	14.0059	17.1017
MD00G1012300	3.701	8.05564	10.5289	4.30499	8.85352	9.85357
MD00G1012400	0.591431	0.433315	0.45698	0.666973	0.597419	0.231432
MD00G1012600	0.879575	0.917168	0.869697	0.417738	0.818637	1.20881
MD00G1012900	0.012059	0.0143921	1.41137	0.015561	0.833505	0.181909
MD00G1013000	1.72277	17.2104	65.2632	0.958747	20.1985	18.7069
MD00G1013300	0.429217	6.47158	6.72209	0.462507	5.62806	3.09233
MD00G1013500	5.05172	6.06535	6.86953	5.99608	6.74462	7.17739
MD00G1013700	4.10071	5.00858	4.23397	3.77223	5.10793	4.43344
MD00G1013800	0.262164	0.783635	2.15232	0.292751	0.856308	1.52056
MD00G1014000	12.0734	19.5969	15.8193	10.7529	20.0509	16.0515
MD00G1014200	0.362612	0.457921	0.271944	0.148756	0.382606	0.263918
MD00G1014300	1.04626	0.52789	0.066273	0.970646	0.175988	0.0379809
MD00G1015600	3.50658	5.93972	1.53078	3.96572	5.92011	1.37354
MD00G1015700	4.63847	5.93731	0.879417	4.99713	6.00868	1.20276
MD00G1015800	3.26242	1.86715	1.21622	4.62877	1.65155	1.42461
MD00G1016400	7.55113	7.56067	6.24714	7.9036	6.92905	5.06683
MD00G1016700	16.4505	15.776	20.5173	15.0911	14.7531	18.915
MD00G1016800	18.3737	20.7596	22.4921	17.4534	20.5244	21.9356
MD00G1017000	20.3207	19.7949	13.6013	17.875	16.8958	14.2598
MD00G1017100	16.5864	12.7237	11.769	15.6198	12.4773	12.4318
MD00G1017300	154.712	168.606	201.766	155.353	157.998	191.885
MD00G1017400	4.90572	3.44188	2.93792	4.54594	3.2454	3.7075
MD00G1017500	0.472193	0.885274	1.33107	0.890876	1.01715	1.58506
MD00G1017700	2.39359	2.40233	2.41807	2.43477	2.84563	2.95237
MD00G1018100	2.90379	2.81368	3.87387	2.58253	3.14957	3.87578
MD00G1018600	74.1628	69.6607	74.1602	70.976	74.809	81.125
MD00G1018700	51.2787	62.743	60.9993	38.701	49.1839	59.4173
MD00G1018900	155.631	193.754	157.22	167.485	208.898	167.94
MD00G1019100	4.36041	4.62187	4.60676	3.94175	5.44126	4.52302
MD00G1019200	14.0575	15.3833	14.8989	15.7459	15.1057	14.1074
MD00G1019700	20.2059	25.9367	25.5492	19.014	23.3271	23.0885
MD00G1020000	1.55351	1.53332	1.67659	1.96896	1.10251	0.999006
MD00G1020100	9.96722	12.6034	7.97532	9.83571	11.7598	7.24953
MD00G1020200	10.8551	17.1629	7.65946	10.5333	16.1856	7.07169
MD00G1020300	3.45183	3.72162	2.13464	3.3254	2.76984	1.85713
MD00G1020400	2.70131	1.98077	1.15927	2.42596	1.61289	0.911635
MD00G1020500	1.684	1.45097	0.96941	1.42342	1.27462	0.71124
MD00G1020600	5.0487	5.29189	5.88967	4.4987	5.08105	4.86869
MD00G1020700	4.48077	4.16098	3.39506	4.22769	3.46776	3.48379
MD00G1021100	1.93397	1.86575	1.03556	2.12857	1.21346	0.993524
MD00G1021300	2.01977	0.907782	1.40309	2.7357	0.760777	0.973833
MD00G1021400	12.7213	16.2365	8.20226	12.7229	13.9608	8.13543
MD00G1021500	5.32468	2.70301	2.63217	5.78467	2.34417	1.64927
MD00G1021600	4.94081	2.10801	3.3408	5.4522	2.25217	1.99671
MD00G1021700	4.16535	2.07519	1.94143	4.29431	1.71002	1.63408
MD00G1021800	6.42172	3.82083	4.26784	6.74956	3.32356	3.50773
MD00G1022000	0.205298	1.12137	0.573362	0.0617913	1.01821	0.478822
MD00G1022100	0.0107997	1.01608	0.135362	0.0445728	0.833116	0.259396
MD00G1022200	3.3522	2.72488	6.80962	4.68857	3.60175	6.70737
MD00G1022400	0.719982	0.503611	0.678631	1.07424	0.434044	0.548498
MD00G1022900	42.2709	18.743	26.3791	37.3667	19.8677	24.968
MD00G1023300	10.3494	10.8166	10.7917	9.96155	10.4595	11.3474
MD00G1023500	5.70392	6.42361	5.83989	5.65702	6.69498	5.52882
MD00G1023600	6.35636	0.963298	0.904728	8.19264	0.628615	0.554981
MD00G1023700	21.634	19.0116	14.5251	19.4503	19.2727	16.3415
MD00G1024000	5.6215	6.0312	5.68698	5.97815	5.71713	5.03316
MD00G1024100	8.34936	7.53051	7.37476	8.01308	6.72678	8.12787
MD00G1024200	5.87377	6.38488	5.08816	6.29956	7.22501	6.70139
MD00G1024300	7.76301	8.32984	7.71188	8.50566	7.96824	9.16884
MD00G1024400	6.73385	6.45073	6.12874	6.52538	6.8551	6.5903
MD00G1024500	8.53843	8.47135	9.45756	8.43838	8.96009	9.16813
MD00G1024700	0.514615	0.850439	0.619781	0.332761	0.999353	1.09372
MD00G1024900	2.34576	2.87203	3.4035	3.00718	3.55591	3.43525
MD00G1025200	26.5221	17.2227	25.8076	23.3134	15.9467	24.4671
MD00G1025500	24.9743	20.052	24.8081	24.395	20.3011	25.9384
MD00G1025600	20.5363	18.1982	21.2643	19.606	19.374	18.8311
MD00G1025700	6.29833	4.57776	5.0228	7.17268	5.71819	6.56702
MD00G1025800	2.41258	1.31229	2.82856	2.23281	1.22296	2.57224
MD00G1025900	0.479952	1.5779	1.34515	0.448892	1.60796	1.46645
MD00G1026000	7.24699	9.55366	7.04879	8.67735	10.6658	7.66144
MD00G1026100	1.72905	2.43959	2.36707	2.26121	2.38608	1.95458
MD00G1026200	0.489038	0.687218	0.885154	0.548873	0.670417	1.45283
MD00G1026500	0.110297	0.206726	0.176602	0.199935	0.248866	0.193708
MD00G1027000	0.890087	0.924956	0.741295	1.21144	0.920825	0.586962
MD00G1027100	3.24782	2.79768	3.2037	3.29273	3.15836	2.38848
MD00G1027700	0.866913	1.27348	1.0215	0.951702	1.21683	1.10606
MD00G1027800	0.230281	0.340985	0.0861741	0.190374	0.273465	0.11046
MD00G1027900	0.522878	0.651494	0.7549	0.624145	0.857257	0.659508
MD00G1028000	0.740098	0.895766	1.20208	0.644136	0.906671	1.00142
MD00G1028200	11.9201	9.24568	11.6971	9.93252	8.68823	10.4543
MD00G1028400	48.4884	36.0408	40.8944	49.8905	37.5524	41.4001
MD00G1028700	16.6964	12.8073	11.9154	15.1197	11.2272	10.6983
MD00G1028800	8.10893	8.93833	9.53862	8.62511	8.87651	10.0129
MD00G1028900	0.7944	0.597412	2.89662	1.23285	0.589029	1.60721
MD00G1029100	6.55772	12.6204	32.834	7.25181	13.5498	29.0723
MD00G1029300	62.5492	86.2978	74.3848	71.6388	85.0158	87.6574
MD00G1029400	70.4123	103.306	95.2229	73.6049	85.1578	91.2798
MD00G1029500	0.915772	1.80431	1.73593	0.740753	1.70197	1.45697
MD00G1029900	2.21969	2.81871	4.73833	2.37252	3.34475	4.71171
MD00G1030000	4.70339	6.47211	7.25265	4.73488	6.62179	7.19221
MD00G1030400	0.992472	1.31436	1.35126	0.956279	1.47398	1.7053
MD00G1030500	6.68732	5.53525	4.35897	7.53406	6.21289	3.79753
MD00G1030600	9.41505	9.40246	8.78064	8.479	8.76041	8.72206
MD00G1031100	14.9919	17.5811	15.5277	14.3815	15.87	16.1516
MD00G1031200	3.47125	6.07643	5.16265	4.1403	5.38541	4.99576
MD00G1031600	15.7341	14.7593	16.1135	15.6488	13.8145	15.4374
MD00G1031700	19.9944	16.5149	20.4146	20.2605	17.1333	19.8517
MD00G1031900	4.30256	6.08616	8.00154	4.32108	6.15645	7.67014
MD00G1032200	2.24162	4.93134	1.5902	2.21675	5.08103	1.44577
MD00G1032300	14.8503	18.8581	15.5621	12.8227	16.5843	19.3258
MD00G1032400	0.0899807	0.427091	0.918731	0.0859425	0.450838	1.34167
MD00G1032500	14.1897	13.1256	8.40054	12.5799	12.143	8.56805
MD00G1032700	13.158	16.1439	8.73282	12.9765	16.2677	8.74867
MD00G1033000	8.36401	6.682	5.07745	7.28559	7.31214	5.19056
MD00G1033100	8.16285	8.10465	6.54677	8.3659	7.71359	6.76584
MD00G1033200	0.576655	1.99586	0.289987	0.846778	2.22667	0.413938
MD00G1033300	0.467821	3.45588	0.766163	1.08102	3.72482	0.661257
MD00G1033500	1.72182	1.77536	0.776899	1.82852	1.85495	0.944957
MD00G1033600	62.7656	64.0872	112.774	61.2476	61.1163	111.089
MD00G1033700	1.68633	3.21468	11.4933	0.965781	1.88376	14.7529
MD00G1034500	15.4168	15.8897	16.1408	24.7295	15.8059	17.1036
MD00G1034800	3.35706	3.08881	2.9036	3.76959	3.59986	3.09121
MD00G1035000	7.22088	16.4685	17.8363	6.05177	15.3184	14.466
MD00G1035400	7.44896	4.99392	6.35711	7.74519	4.67875	5.44991
MD00G1035800	1.64811	2.3855	10.4708	0.848948	2.21417	13.262
MD00G1035900	52.3578	56.7901	20.8142	55.1683	62.7183	18.1867
MD00G1036000	0.330586	0.732536	0.135015	0.417298	0.794411	0.134786
MD00G1036100	1.89519	20.1849	2.24962	2.36428	27.2709	4.58932
MD00G1036200	0.246569	1.5274	0.767183	0.589807	1.94319	0.995162
MD00G1036300	1.90448	28.1635	22.3462	5.55854	30.6001	31.2524
MD00G1036500	0.488435	2.89563	0.944155	0.453635	2.20582	1.27263
MD00G1036600	23.7245	22.7362	10.5355	27.1315	21.6655	13.8682
MD00G1036800	0.0937054	0.124267	1.12223	0.0583457	0.136366	1.19822
MD00G1037000	10.9461	11.9844	13.1576	10.656	13.7682	14.8358
MD00G1037100	25.1427	35.3814	62.1479	20.2723	35.1189	74.8613
MD00G1037200	4.22378	3.35192	2.23516	3.90429	3.23284	2.28182
MD00G1037300	25.1973	15.5689	21.6359	22.928	17.4095	23.6826
MD00G1037600	9.44535	2.0927	3.04489	11.948	1.79781	4.58068
MD00G1037700	0.77873	0.0896622	0.147168	1.00219	0.1195	0.199102
MD00G1038200	0.894343	1.10723	0.621205	0.880359	1.06908	1.01195
MD00G1038300	0.103846	0.0156482	1.22438	0.486374	0.0740253	0.101321
MD00G1038400	40.0311	27.078	31.3734	69.0642	37.5072	35.6299
MD00G1038500	18.0997	19.0267	18.4846	17.1216	19.5722	17.8598
MD00G1038700	0.0761019	0	0.704057	1.78038	0.0894162	0.0793368
MD00G1038800	7.90285	21.9237	7.11404	7.41699	20.6001	9.35678
MD00G1038900	16.7589	18.2367	16.9176	14.6628	17.1138	16.1747
MD00G1039000	0.466096	0.66868	2.99568	0.356809	0.824041	2.83113
MD00G1039200	8.62657	6.70905	9.75443	7.33482	7.93344	7.75583
MD00G1039300	1.30215	1.28978	1.78373	0.757624	1.14599	1.81978
MD00G1039500	7.01445	5.17643	5.7339	6.92071	5.69365	5.99517
MD00G1039600	0.510741	0.207476	0.453173	0.618289	0.156779	0.174431
MD00G1039900	1.41675	1.92688	4.75193	1.68279	2.23735	4.87831
MD00G1040000	21.494	46.8593	12.82	31.6815	55.7239	9.63207
MD00G1040100	3.35491	2.99182	3.40694	3.10476	3.31199	2.12617
MD00G1040200	8.20871	7.14607	12.0037	9.05894	9.08867	12.6453
MD00G1040500	10.8049	10.5012	11.6609	10.8981	10.9412	11.8895
MD00G1040600	4.37316	3.634	4.95874	5.28689	4.4884	4.37002
MD00G1040900	25.9304	17.7113	28.4938	19.1345	15.8531	30.7895
MD00G1041100	2.1642	2.29894	1.20894	2.00946	1.91455	1.20023
MD00G1041200	7.1827	6.97896	6.50441	6.61001	7.23514	7.39786
MD00G1041400	18.1839	12.007	19.9717	23.5702	16.3911	24.9231
MD00G1041900	10.3253	9.37137	12.3904	10.832	9.91913	12.4525
MD00G1043300	2.64802	1.22763	1.59191	2.54261	1.31811	1.77404
MD00G1043700	20.2322	12.8345	14.6088	16.9578	13.4459	14.0323
MD00G1044200	0.0850931	0.154235	0.260591	0.0637558	0.347051	0.370814
MD00G1044500	4.08848	2.08808	1.30242	4.94315	3.16063	1.7389
MD00G1045200	4.6554	5.29065	7.08273	4.6657	5.69526	7.00509
MD00G1045300	47.1759	47.4884	48.1911	45.3277	43.8043	49.3214
MD00G1045400	1.54976	1.95096	1.1129	0.907753	1.5046	0.883386
MD00G1046200	0.414351	0.67464	5.90694	0.835147	1.01871	1.20033
MD00G1046300	1.51538	1.90948	1.82854	1.34743	1.7584	2.12857
MD00G1046400	7.30312	7.66863	8.20199	8.03913	10.3239	7.87176
MD00G1046500	3.68541	6.27209	3.43667	4.38233	4.81082	4.33868
MD00G1046600	5.99766	10.4571	8.92043	5.06045	9.36598	7.79688
MD00G1046700	3.42297	1.55806	2.47892	4.78767	1.48259	1.36989
MD00G1046900	2.38052	2.64696	1.7727	2.65739	2.67994	2.73403
MD00G1047000	4.64072	4.08812	3.37525	3.62509	3.93217	3.19053
MD00G1047100	4.94096	5.50498	4.44153	4.96902	5.19126	4.63103
MD00G1047200	1.58614	1.84637	2.1063	1.48213	2.13809	1.8048
MD00G1047300	2.80343	2.28875	2.35317	2.65278	2.35769	2.35285
MD00G1047400	1.74041	1.11747	0.968768	1.546	1.17171	1.11759
MD00G1047500	5.23804	6.39141	5.82031	4.85816	5.71655	6.60321
MD00G1047600	1.06868	1.52902	1.34806	1.27564	1.17154	1.56033
MD00G1047900	10.8594	11.8178	13.0518	11.2964	13.3944	13.7773
MD00G1048200	5.79993	6.08664	5.54522	5.40427	6.86716	5.55103
MD00G1048300	0.374945	0.221905	0.181862	0.325049	0.190873	0.147471
MD00G1048400	1.33912	1.36976	2.00883	2.93619	2.84661	2.41188
MD00G1048500	0.728166	0.954483	1.22691	0.384389	0.84199	1.94599
MD00G1048800	2.43844	2.20777	1.52374	2.16941	2.42962	1.93573
MD00G1048900	5.88082	7.85816	7.44312	6.19321	8.30226	7.70329
MD00G1049000	12.1437	12.5058	18.412	14.2591	12.2283	20.9844
MD00G1050100	29.2589	26.7576	20.4437	25.8914	25.339	21.9942
MD00G1050500	3.47181	4.73971	5.59766	2.78501	4.90653	5.76348
MD00G1050600	16.6498	13.4689	16.2447	16.0023	13.6366	16.6325
MD00G1050700	24.0997	22.7165	22.2711	24.3326	22.2872	21.5527
MD00G1051100	83.2753	95.701	68.6775	73.1289	100.106	75.2276
MD00G1051200	5.55243	5.1954	4.04132	5.51375	3.95986	3.94166
MD00G1051300	59.0569	42.602	34.4453	54.2246	38.806	29.7452
MD00G1051400	9.58838	10.6423	12.242	10.7628	10.0579	13.005
MD00G1051500	73.8448	76.4153	76.9165	83.6472	94.8135	95.5257
MD00G1051800	11.3005	12.9381	12.1426	11.4698	11.9265	11.3736
MD00G1052000	45.7291	86.8154	70.9937	45.9829	97.6813	68.8741
MD00G1052100	17.3206	12.9567	18.4296	14.0339	12.6288	15.0812
MD00G1052200	0.0766429	0	0.602609	0	0	2.19692
MD00G1052700	17.0911	13.0298	17.6746	17.707	14.6991	18.3178
MD00G1052900	0.20832	0.434344	0.210051	0.0981513	0.503012	0.12593
MD00G1053300	4.50147	2.96343	5.1496	3.97353	3.00311	4.56448
MD00G1053600	1.45769	1.55385	0.489851	1.46211	1.05087	0.277293
MD00G1053700	6.97094	6.27556	9.6376	6.44249	5.71445	7.71766
MD00G1053900	3.90213	10.7263	9.97403	3.08785	10.5586	10.8272
MD00G1054100	5.77164	5.68812	5.87135	4.95818	5.55986	5.67312
MD00G1054200	0.390144	0.235513	0.641615	0.32912	0.329691	0.381788
MD00G1054500	8.49303	5.80523	8.89253	8.63882	5.71607	9.99456
MD00G1055200	27.4692	22.7514	22.4745	26.0782	21.5255	21.6619
MD00G1055300	28.7316	28.8571	32.3546	29.4103	28.7992	27.0571
MD00G1055400	6.67051	10.1996	9.8816	6.98045	10.415	9.35657
MD00G1055600	39.0548	38.951	33.514	36.0651	38.3776	34.8008
MD00G1055800	12.8228	12.8041	12.4341	12.1105	12.4315	12.2979
MD00G1056100	5.68501	7.37706	8.89656	6.45063	8.17087	9.54833
MD00G1056400	1.40257	0.467925	0.0316625	1.72969	0.550875	0.173426
MD00G1056500	1.63181	3.78931	3.50367	1.82323	5.12348	5.01766
MD00G1056700	1.80509	2.02511	2.67071	1.69058	1.89821	2.20847
MD00G1056800	0.110735	0.183299	0.336342	0.125447	0.251549	0.275344
MD00G1057100	1.02235	1.2157	0.635005	0.980939	1.00627	0.51034
MD00G1057400	7.12599	5.98304	6.0909	6.0274	6.74507	6.23639
MD00G1057500	1.67758	1.85167	2.43632	1.38185	1.77691	2.25527
MD00G1057700	29.6362	24.0792	4.19761	34.7527	21.9873	4.8537
MD00G1057800	3.11763	3.00515	3.28317	3.65712	2.32068	2.78551
MD00G1057900	6.48789	5.08574	5.70989	6.00486	5.0494	5.16991
MD00G1058500	14.1195	13.2196	16.3305	13.6911	12.6354	15.8166
MD00G1058600	18.7672	22.5443	20.1578	22.3849	30.224	22.4586
MD00G1058700	3.18849	3.19753	2.85449	3.14527	3.34058	3.04971
MD00G1058900	4.83492	6.59933	4.24915	5.54277	8.81814	5.39024
MD00G1059000	8.29645	9.02728	10.8664	8.37638	9.29779	10.9815
MD00G1059100	15.0446	16.6222	15.3525	15.4681	15.2869	16.1629
MD00G1059200	19.4533	16.6735	21.0292	17.1359	16.306	20.0377
MD00G1060000	0.428607	0.470665	0.201997	0.523493	0.378114	0.382649
MD00G1060100	37.9806	37.241	40.1428	37.3832	40.8555	42.2508
MD00G1060300	11.3297	10.6456	13.2915	21.1418	23.2431	19.0615
MD00G1060400	8.9376	7.00023	3.51845	9.98603	6.05297	2.5167
MD00G1060700	5.76137	5.12046	5.19009	5.43596	4.60731	4.95808
MD00G1060900	17.4001	13.747	16.3565	16.3547	13.1518	15.2886
MD00G1061100	0.0034932	0.18593	0.0329103	0	0.297448	0
MD00G1061500	0.0774982	0.301086	0.469917	0.0359108	0.19224	0.58903
MD00G1061600	9.96699	8.44318	5.67046	9.38037	7.96077	5.42306
MD00G1061700	7.37171	6.7394	6.56095	7.65078	6.07595	9.26461
MD00G1061800	76.2175	151.685	107.618	86.2175	166.085	104.135
MD00G1062100	2.64527	2.83633	7.32925	3.82138	3.23751	8.49622
MD00G1062200	52.4718	44.4901	35.6321	51.4501	42.0391	34.6809
MD00G1062300	5.32048	2.00191	2.45427	3.59896	1.63658	2.14273
MD00G1062900	1.99519	2.03369	1.41712	1.83724	3.83208	2.73605
MD00G1063400	16.6009	11.9523	11.7472	15.4929	12.0541	12.6765
MD00G1063500	1.83217	1.31698	1.93123	6.27222	1.20622	1.2107
MD00G1063900	10.2666	8.92557	11.279	10.2429	7.79668	12.891
MD00G1064000	1.19827	1.25659	3.27901	1.36785	1.20753	2.97797
MD00G1064100	12.3477	20.0603	22.9643	11.0735	19.4737	24.9548
MD00G1064200	3.8278	5.99693	8.00998	4.43637	7.91572	9.72293
MD00G1064400	56.0218	59.9815	37.6492	50.6593	55.8038	35.2112
MD00G1064600	0.823022	0.00991102	0.150678	1.38582	0.052306	0
MD00G1064700	27.1376	52.6001	37.7899	26.481	56.2844	44.1084
MD00G1064800	17.6799	17.5255	15.299	15.7477	16.4374	17.5497
MD00G1065100	1.59459	1.6439	0.897522	1.37526	1.76695	0.736032
MD00G1065200	0.801181	0.832838	0.830882	0.610293	0.808055	0.813658
MD00G1065300	11.43	22.6506	56.2399	8.50882	23.6412	50.8001
MD00G1066000	0.261237	0.477216	0.285559	0.439648	0.307256	0.496416
MD00G1066600	16.0007	15.5473	12.2483	15.5887	13.4693	14.0667
MD00G1066700	20.8745	26.8437	21.1579	22.1539	30.4693	20.1
MD00G1066800	18.1278	10.49	11.0033	20.1708	10.6495	13.1309
MD00G1067200	106.557	210.091	256.973	99	254.936	390.267
MD00G1067300	23.3706	14.8505	16.2689	23.0814	13.8862	17.6396
MD00G1067500	15.2008	16.2793	19.2375	14.1948	16.8138	19.2473
MD00G1067900	3.60756	5.06415	5.09581	4.02054	4.70684	3.93948
MD00G1068000	1.28712	3.04237	2.2692	1.31454	4.05332	3.0614
MD00G1068300	10.8034	8.22662	7.61548	10.3654	7.13339	8.27821
MD00G1068500	20.9694	16.8449	10.5791	26.0361	17.2774	9.64229
MD00G1068600	35.6262	48.7987	43.0348	32.15	48.0436	40.594
MD00G1068700	27.4213	25.1177	25.0277	27.7458	23.4225	24.6381
MD00G1068800	0.226136	0.144724	0.374692	1.00413	0.208325	0.454972
MD00G1069800	34.8771	15.7427	17.0154	45.0434	17.5782	27.5796
MD00G1069900	26.4973	23.5894	11.0844	29.0529	24.9957	13.0777
MD00G1070000	66.3575	61.5579	11.1665	71.2823	52.6489	14.5068
MD00G1070100	0.760855	1.05827	0.356074	0.804972	0.928295	0.510727
MD00G1070400	40.6131	40.7486	40.3208	38.7102	36.6837	43.2454
MD00G1070600	3.61531	4.05917	4.01599	3.40363	2.60039	4.13504
MD00G1070700	5.15438	5.79836	8.63029	4.5415	6.01125	7.40098
MD00G1071000	106.755	140.37	94.5053	95.1448	116.352	90.1659
MD00G1071100	48.7856	68.6201	52.058	45.8947	55.9619	55.5223
MD00G1071200	38.612	62.4775	43.481	37.6321	63.2645	51.0597
MD00G1071300	16.7391	14.6816	14.297	16.0157	13.3857	13.6884
MD00G1071800	3.12484	6.52971	4.97054	3.85553	5.7062	4.50928
MD00G1071900	19.115	20.1803	27.5235	17.7801	19.2246	27.6407
MD00G1072100	0.47543	0.555503	0.271815	0.437982	0.656658	0.238276
MD00G1072200	4.87543	5.13141	6.6994	5.37338	4.91397	7.59911
MD00G1072300	23.2141	18.1404	21.2173	22.492	16.2852	20.1402
MD00G1072500	0.318139	0.348175	0.221631	0.385622	0.495751	0.218063
MD00G1072700	0.729641	0.724837	0.790635	0.580253	0.580766	0.692692
MD00G1072800	1.33034	0.666544	1.10728	0.836068	1.06667	1.03206
MD00G1073300	2.62912	3.08561	2.33755	2.41868	3.04321	2.33099
MD00G1073400	5.44869	7.62263	22.9617	3.41021	7.50279	24.9688
MD00G1074000	36.3598	40.1775	39.8822	37.4659	40.0778	42.3458
MD00G1074100	30.1235	34.8253	33.3982	30.0416	36.464	33.7871
MD00G1075100	1.98622	1.44454	0.892297	1.75242	1.0008	0.913006
MD00G1075300	8.56211	5.96406	7.79865	8.67027	6.4825	6.17082
MD00G1075400	0.559385	0.206239	1.94641	3.89933	1.35092	0.798572
MD00G1075500	43.2258	83.607	63.3421	45.0291	83.5681	62.0994
MD00G1075700	72.6331	87.0031	64.6072	79.9932	75.2618	55.2305
MD00G1075800	7.96264	6.97389	5.84914	7.78475	6.46971	6.15508
MD00G1076000	0.648994	0.88785	0.531781	0.771394	0.659229	0.503563
MD00G1076100	5.11384	3.41609	1.01791	7.06086	5.12723	2.18514
MD00G1076200	0.700734	0.786639	0.58988	0.823249	0.706343	0.546326
MD00G1076300	324.527	60.0269	125.276	254.609	64.9004	126.906
MD00G1076400	21.7446	17.3595	20.2977	23.086	16.5628	19.198
MD00G1076700	8.5929	5.05082	0.990907	7.9479	4.52703	0.704877
MD00G1076800	9.89473	4.35415	5.55249	9.5139	4.15595	5.30279
MD00G1077000	2.73783	2.42061	4.27008	2.36152	2.69574	4.24422
MD00G1077800	0.157739	0.381171	0.470601	0.186367	0.392705	0.46153
MD00G1077900	4.67732	5.90584	5.51931	3.68751	5.42166	6.35355
MD00G1078000	3.02275	3.58732	3.29701	3.35206	4.33596	3.97887
MD00G1078100	18.5872	14.5053	14.0317	18.4303	12.4382	13.0416
MD00G1078300	5.61855	5.2627	8.21836	5.68665	5.0105	7.94549
MD00G1078400	25.4499	20.87	22.8243	20.8604	19.5336	25.1588
MD00G1078500	5.08094	3.13753	3.94105	4.97746	2.95702	3.15803
MD00G1078600	35.8425	25.2712	29.0897	33.3704	28.0906	31.7287
MD00G1078900	8.30723	9.20308	9.70199	8.08155	8.68343	9.67939
MD00G1079100	0.715945	1.06803	0.533516	0.840576	0.885034	0.544638
MD00G1079200	13.7309	20.5527	12.9266	12.2981	20.8404	14.1759
MD00G1079300	10.9824	17.1259	8.88027	10.3497	14.1924	8.80726
MD00G1079400	2.17266	3.53821	3.37103	2.55661	3.14585	3.09532
MD00G1079500	0.883559	1.2699	1.24633	1.05821	1.77577	1.45576
MD00G1079800	0.568743	1.80244	0.687856	0.399399	1.36707	1.22882
MD00G1079900	4.50307	3.99088	2.7545	3.60237	3.1425	2.72226
MD00G1080000	0.374209	0.597287	0.525711	0.442487	0.441245	0.54721
MD00G1080100	1.41477	2.03503	1.60824	1.45009	2.06966	1.40996
MD00G1080300	0.248233	0.573368	0.186296	0.353075	0.352798	0.692835
MD00G1080400	3.80551	7.74519	5.33255	3.17756	7.68362	6.14142
MD00G1080600	0.40552	0.502484	0.46997	0.4631	0.634534	0.473517
MD00G1080700	31.5254	29.201	35.2028	34.7137	28.2087	34.2204
MD00G1080800	352.055	305.619	382.411	389.691	323.825	317.145
MD00G1080900	2.46209	0.90617	0.831171	2.15407	1.01831	0.653745
MD00G1081600	13.874	17.4009	10.6646	19.2134	19.1359	13.5576
MD00G1082000	2.04495	12.2753	26.6539	1.69448	14.7684	17.2496
MD00G1082100	2.03917	0.986912	0.733796	2.68694	0.81715	0.311099
MD00G1082300	0.48207	0.177492	0.558146	0.815666	0.209622	0.151357
MD00G1083100	8.33738	7.22947	2.81113	9.56905	6.78816	2.67321
MD00G1083500	3.1205	1.2992	0.314243	3.51768	0.866087	0.444719
MD00G1083700	12.8149	10.4172	16.8308	11.7029	10.1087	17.2759
MD00G1083800	4.72084	4.20204	2.5886	5.09587	4.12345	2.46415
MD00G1083900	26.6143	34.826	26.0132	25.4293	37.1229	28.9161
MD00G1084000	17.2103	14.7289	11.4284	14.4063	13.1305	11.0226
MD00G1084300	0.124723	0.235035	0.387005	0.147966	0.27366	0.278935
MD00G1084400	3.66459	2.88794	3.78716	2.59232	3.09011	3.61429
MD00G1084600	8.47482	9.31375	7.10832	7.79894	8.4997	7.73661
MD00G1085000	0.209467	0.358479	0.720272	0.156125	0.17078	0.991783
MD00G1085100	7.43058	21.6628	154.28	7.11384	27.7895	128.695
MD00G1085200	7.71579	10.533	9.62651	8.05424	10.8925	7.95768
MD00G1085500	58.0741	64.6873	71.3893	51.283	57.9744	67.8154
MD00G1085600	0.0975356	0.137286	0.0448719	0.0767067	0.16595	0.0171071
MD00G1085900	7.34526	4.65104	5.76407	6.21128	4.47709	5.84114
MD00G1086100	2.45203	1.85206	2.95817	2.40308	1.80341	2.43019
MD00G1086200	34.9421	52.4166	34.943	35.2934	57.2269	36.3352
MD00G1086500	2.27409	1.95316	1.18287	2.35031	2.19909	1.09718
MD00G1087000	30.1562	32.0033	24.8326	25.7357	28.7763	24.5032
MD00G1087100	7.23714	6.17091	4.37044	7.10569	5.90023	4.51878
MD00G1087300	24.5373	25.9367	22.9529	27.4753	26.0799	26.1826
MD00G1087400	21.2906	20.9524	17.76	23.8226	21.697	19.4646
MD00G1087500	11.1924	10.0002	10.4681	10.7649	8.60669	9.41858
MD00G1087600	0.274217	0.0942463	0.221618	0.173711	0.166183	0.231311
MD00G1087700	20.4262	17.3848	20.4032	21.0825	16.6744	17.8416
MD00G1088100	1.02186	0.292169	0.835411	1.80101	0.60301	0.4239
MD00G1088600	10.2212	11.3316	10.5135	8.36495	10.3735	12.5986
MD00G1089100	1.4524	0.828201	0.231675	1.99452	0.983891	0.154813
MD00G1089200	5.86208	2.75459	4.32942	5.66398	2.69608	3.81547
MD00G1089500	1.83781	2.00871	1.09509	2.15183	1.69914	1.07189
MD00G1089700	61.4664	71.4418	43.7112	64.9791	66.9462	44.6305
MD00G1090000	4.63392	4.3173	4.33213	4.41099	4.1088	3.43529
MD00G1090500	1.17003	0.528762	0.667224	1.17706	0.579303	0.502948
MD00G1090900	4.44403	4.11107	4.3352	2.20654	3.68692	6.42273
MD00G1091100	4.9295	5.3711	6.45821	5.71378	5.13589	6.13921
MD00G1091200	9.60417	9.68014	9.07511	10.0455	8.97672	9.87947
MD00G1091400	25.3692	18.1716	14.8411	22.6152	17.0276	12.9859
MD00G1091500	0.66486	0.671007	0.217388	0.882174	0.672864	0.274139
MD00G1091600	26.0052	18.9985	14.9271	25.2149	16.9959	11.4878
MD00G1091800	5.17699	3.146	6.1926	5.19477	3.12416	4.89704
MD00G1092000	2.7046	3.01498	4.27828	2.15065	3.5064	4.41583
MD00G1092100	2.38148	3.39659	3.17821	2.5745	2.82267	3.40526
MD00G1092200	4.34347	3.27398	4.26231	4.10058	3.45271	4.18039
MD00G1092600	22.1426	25.9399	32.1641	21.2832	28.5307	36.4579
MD00G1092800	0.705877	0.576516	0.869336	0.519716	0.68823	0.908195
MD00G1092900	2.64891	1.23136	3.01326	2.34182	1.31219	1.13379
MD00G1093200	10.5623	5.61452	3.5647	10.0215	7.89215	7.955
MD00G1093300	15.0205	13.3342	13.6944	15.0022	13.0126	15.5836
MD00G1093400	0.761061	0.119658	0.059232	0.974684	0.260496	0.100262
MD00G1094100	15.6162	8.47639	32.2207	23.3344	8.95593	16.7732
MD00G1094500	1.16105	1.19448	0.610864	0.595956	1.41394	0.875943
MD00G1094600	4.66244	4.3935	2.93669	5.19209	2.63134	2.59952
MD00G1094900	7.89699	5.21755	5.35313	7.0895	5.83221	4.22279
MD00G1095300	7.05363	9.56628	13.9366	7.25823	9.67221	16.116
MD00G1095400	0.384359	0.73724	1.37785	0.375419	0.899006	3.91951
MD00G1095600	7.87089	22.246	76.2269	7.67173	21.8717	81.3086
MD00G1095700	45.9844	44.197	43.2603	45.0606	41.0828	40.176
MD00G1095800	2.54709	2.81013	2.10816	2.88935	2.76723	2.06814
MD00G1096000	4.45703	5.90887	33.0112	6.61242	6.37497	36.2933
MD00G1096600	10.0065	10.725	12.0389	10.7432	10.1913	11.1308
MD00G1096700	17.109	85.0857	110.571	14.8304	81.3898	182.405
MD00G1096900	1.33128	0.370268	1.10917	2.57425	0.537116	0.431969
MD00G1097000	6.06121	7.74405	8.31353	6.07957	8.57992	9.98225
MD00G1097100	13.1855	17.4367	17.5436	12.4414	15.9356	19.2539
MD00G1097300	31.9835	27.644	28.334	27.7819	27.0674	29.9387
MD00G1097500	1.29642	1.46489	1.31234	1.5704	1.23141	1.06709
MD00G1097700	2.02457	1.11322	0.934896	1.47248	1.66712	0.726949
MD00G1097800	0.795873	0.929021	0.542732	1.00288	0.819482	0.464447
MD00G1098200	1.10848	1.20907	0.350461	0.800236	1.18088	0.523946
MD00G1098300	10.9462	15.7206	2.60759	12.9196	14.9027	4.13947
MD00G1098400	44.1665	52.9691	55.87	46.1448	52.108	53.5392
MD00G1098500	19.0493	26.6945	22.1372	21.5978	29.5316	18.4177
MD00G1099100	14.9534	12.6982	19.5599	15.7182	13.6634	18.3495
MD00G1099400	6.29891	15.6351	21.9045	8.08511	14.4311	21.8283
MD00G1099500	0.165694	0.128485	0.604745	0.500582	0.238069	0.285369
MD00G1099600	8.15501	3.34541	3.98647	7.04378	4.20998	4.73706
MD00G1099800	147.688	182.58	143.173	142.749	186.229	138.401
MD00G1099900	12.9143	21.1839	21.8169	14.923	27.4151	31.2421
MD00G1100000	4.64664	4.70241	5.34394	4.82488	4.69584	5.25332
MD00G1100400	0.894527	1.2219	1.2222	0.684445	1.19482	1.32685
MD00G1100500	2.29247	2.88644	2.45468	1.64705	2.48014	2.59524
MD00G1100600	9.21599	11.376	14.3021	9.1772	11.9323	13.7005
MD00G1101100	0.546206	0.823235	1.06039	0.506273	0.80334	1.35653
MD00G1101300	1.86645	3.38279	1.77722	1.54486	3.38563	1.91422
MD00G1101400	0.719629	0.432304	1.68299	0.771418	0.342894	0.42439
MD00G1101700	3.90175	1.33698	1.65069	5.68015	1.25709	0.848825
MD00G1101900	0.752083	0.483404	0.840429	0.839965	0.612591	0.479301
MD00G1102100	3.34716	0.7985	1.72687	3.81295	0.555443	0.623898
MD00G1102200	0.342167	0.15991	0.8478	0.531421	0.0732325	0.0598377
MD00G1102700	200.02	174.807	227.452	231.015	201.245	330.916
MD00G1102900	6.80542	5.6493	4.63391	7.52457	6.36186	4.67414
MD00G1103200	2.13688	2.6663	1.79766	2.06694	2.99568	1.8449
MD00G1103300	15.1312	17.9043	12.7105	17.3736	18.1564	14.3542
MD00G1103800	15.8135	17.3709	15.2407	15.0871	17.51	15.527
MD00G1103900	6.43267	12.8984	22.0715	7.51117	14.4656	24.8899
MD00G1104000	87.4648	113.382	102.201	78.6899	110.989	102.394
MD00G1104100	23.919	27.7821	19.6846	21.8772	30.6055	20.4921
MD00G1104200	17.3347	9.92564	20.9014	16.7932	9.89201	13.959
MD00G1104300	5.48707	3.7638	3.88333	4.69012	3.77094	3.99991
MD00G1104600	0.288518	1.36178	0.969939	0.337092	1.64491	1.12889
MD00G1104700	7.82285	39.1102	63.1089	9.77929	49.9485	54.9084
MD00G1104800	7.2606	7.13457	3.3843	7.02561	6.98704	3.42623
MD00G1104900	0.870114	0.875381	0.582203	0.824244	1.07518	0.740504
MD00G1105000	20.5641	29.0303	4.19039	21.7262	28.0369	8.32689
MD00G1105300	43.7945	78.1158	4.11674	48.8637	63.6342	7.52113
MD00G1105600	1.06449	0.611633	1.21078	0.581079	1.64309	1.50216
MD00G1106000	1.50416	1.20831	0.498059	1.90719	0.741288	0.404052
MD00G1106100	1.29945	1.10512	2.2802	1.38007	1.54254	2.64595
MD00G1106400	27.3003	24.6586	24.1032	26.5329	23.5726	21.5501
MD00G1106500	9.81467	5.9758	6.82395	8.83349	5.2424	5.88666
MD00G1106600	27.9001	9.06715	9.65263	25.0263	9.79142	10.7561
MD00G1106700	0.897801	1.29977	0.28571	0.63114	1.56628	0.710498
MD00G1106800	0	0.164449	1.27399	0.0323486	0.268126	1.39769
MD00G1107000	20.4494	14.8213	23.8963	24.9448	22.8652	21.7375
MD00G1107100	0.790182	0.578586	0.202119	0.730933	0.547777	0.332775
MD00G1107200	28.3274	36.6089	26.6198	26.018	36.6103	25.5184
MD00G1107300	9.58139	10.5759	12.8664	8.41994	10.1351	12.8713
MD00G1107500	3.47104	3.77166	3.09249	3.52338	3.51869	2.92416
MD00G1107600	10.5388	11.664	22.1324	11.0575	12.0529	23.2298
MD00G1107700	105.905	172.602	49.6119	129.742	190.864	46.9359
MD00G1107800	0.341778	0.298111	0.934447	0.265755	0.593358	0.624923
MD00G1108000	32.8952	31.0293	29.9073	31.8767	30.2556	32.103
MD00G1108200	25.3516	23.1418	21.3448	22.1983	21.4663	21.7962
MD00G1108700	2.80747	2.17223	2.9361	3.05385	2.77722	3.07868
MD00G1108800	1.07026	1.65583	1.85276	1.14096	1.6191	1.37675
MD00G1108900	4.61528	6.35088	0.531905	4.28476	5.33465	0.785927
MD00G1109200	0.033125	0.017513	4.80361	0.0187491	0.0404322	1.85378
MD00G1109400	3.48578	4.43	3.50312	2.75772	4.52894	5.12083
MD00G1109600	26.1534	24.5989	25.5766	25.0566	22.2074	24.5039
MD00G1109700	35.7556	33.0539	2.29158	51.4285	38.6735	3.35974
MD00G1109900	7.76578	6.29715	3.31469	10.716	6.79957	4.05501
MD00G1110200	89.5795	115.426	136.79	85.147	123.383	131.197
MD00G1110400	7.67889	6.65223	9.05893	8.31477	7.03317	8.12623
MD00G1110500	19.2096	18.1707	23.1034	18.2861	18.3066	26.9248
MD00G1110700	11.0641	13.2264	13.4034	10.6651	13.4199	15.376
MD00G1111500	2.21587	3.56446	0.904629	2.45692	3.83297	0.832265
MD00G1111700	6.37226	2.96048	4.23127	5.05415	2.86722	4.12323
MD00G1111800	103.95	105.824	96.7659	99.463	95.5419	89.9714
MD00G1111900	29.5579	17.4892	19.5004	33.5813	17.3168	14.4973
MD00G1112500	16.9873	35.5874	6.52659	16.7962	37.5221	4.03719
MD00G1112800	0.278979	0.508118	0.424536	0.260961	0.504919	0.323872
MD00G1113000	1.09277	1.95384	0.557248	1.31855	1.84434	0.682038
MD00G1113200	5.32248	5.13514	7.14163	5.42261	5.14154	6.91711
MD00G1113500	6.04633	21.3554	8.13894	7.10055	19.5146	9.88167
MD00G1113700	4.75327	3.58271	3.97107	4.14953	3.44433	4.0741
MD00G1113800	10.4505	6.95575	7.76745	9.99644	6.56863	7.39284
MD00G1113900	22.7594	26.8859	24.8993	23.5109	28.8224	25.4637
MD00G1114100	9.05498	10.9281	9.43389	8.03734	12.3103	10.7574
MD00G1114300	2.44247	1.749	1.82813	2.32893	1.85429	1.61749
MD00G1114400	14.6118	8.88549	15.1319	15.8924	10.5802	16.5347
MD00G1114500	1.0539	0.961432	0.367912	1.17174	0.768304	0.454882
MD00G1114600	0.122097	0.180126	0.127703	0.115245	0.148419	0.144744
MD00G1114800	43.9105	57.0361	48.3393	39.5196	55.2587	43.5389
MD00G1115100	5.45747	4.51392	4.22212	5.18533	5.44645	5.52224
MD00G1115200	2.85687	1.03894	0.230019	3.14108	1.22008	0.237503
MD00G1115300	0.635858	1.78595	1.58273	0.611324	2.09118	1.70783
MD00G1115400	1893.57	1963.27	1197.44	2164.52	1495.42	1647.47
MD00G1115500	1.00897	0.270316	0.765292	1.10788	0.706693	0.492079
MD00G1115600	1.4493	1.6192	1.03127	1.7475	1.57061	1.06111
MD00G1115700	16.7103	36.5044	9.47221	19.4551	39.2113	12.3923
MD00G1116000	7.01414	5.05857	5.6805	7.85351	5.64502	6.63422
MD00G1116100	15.2587	13.6027	8.57127	16.5208	11.881	7.66026
MD00G1116300	9.39177	9.52634	15.0198	12.6374	12.9811	17.7882
MD00G1116400	0.355916	0.235875	1.58992	0.191902	0.184535	0.287264
MD00G1116700	4.01322	2.1662	2.4161	3.52213	2.33113	2.73162
MD00G1118600	4.01464	2.83777	4.15957	4.44939	2.93297	3.12261
MD00G1118800	2.38159	0.691667	0.0699496	2.29283	0.917727	0.110859
MD00G1119400	0.153725	0.684908	1.04045	0.347834	0.793003	1.14187
MD00G1119900	7.54049	7.37033	11.2861	9.45998	7.11844	9.79456
MD00G1120000	0.0336471	0	0.324467	0.0249464	0.00381775	0.443605
MD00G1120100	17.5443	12.6188	16.7075	17.9255	12.3474	16.2721
MD00G1120400	2.6998	3.12217	2.97661	3.37958	3.23765	2.74027
MD00G1120600	0.252759	0.325459	0.27839	0.240361	0.265743	0.173694
MD00G1120700	1.07747	2.11259	1.42305	1.20399	2.27703	2.2622
MD00G1120900	0.575099	0.701813	0.72314	0.635434	0.653655	0.503943
MD00G1121000	0.882947	0.856569	0.899076	0.962757	0.65883	0.535849
MD00G1121200	0.217377	0.226948	0.183948	0.183776	0.292186	0.108762
MD00G1121500	0.666887	0.98122	0.293806	0.646207	0.795759	0.277901
MD00G1122000	0.421273	0.607679	0.708469	0.284414	0.593937	0.530831
MD00G1122100	0.948963	0.877028	0.704096	0.9053	1.17972	1.26286
MD00G1122500	0.949521	0.940175	0.947028	0.91017	0.911629	0.800491
MD00G1123000	9.23791	8.94484	13.105	7.40295	8.95161	12.3154
MD00G1123300	6.21452	2.84943	5.22101	6.11822	2.57944	4.1433
MD00G1123600	1.95563	1.17281	2.90394	1.8825	1.64462	2.77257
MD00G1124400	7.28612	6.78837	8.3491	6.38805	6.14274	8.35237
MD00G1124500	0.22152	0.15485	0.138829	0.266322	0.129972	0.0581524
MD00G1124800	0.016823	0.311883	0.380477	0.244459	0.204514	0.711823
MD00G1125100	3.46602	7.81123	10.8085	3.45117	7.228	9.77384
MD00G1125200	1.24389	4.95963	5.71511	1.53098	5.64323	5.90432
MD00G1125400	1101.97	1656.8	463.507	980.381	1621.38	426.334
MD00G1125500	27.8184	16.0186	16.3572	26.2733	20.1236	18.5663
MD00G1125600	30.7705	37.29	28.5492	28.7378	39.2533	30.1005
MD00G1125900	2.98048	5.35757	5.00927	2.57171	5.4	3.73337
MD00G1126000	1.21512	2.83698	3.61123	1.51439	2.68537	2.85502
MD00G1126100	2.77577	4.74859	5.16489	2.2518	4.17295	4.64243
MD00G1126200	11.3913	11.2886	10.0614	12.2813	14.3522	12.815
MD00G1126800	9.84692	6.05358	7.81668	9.37105	6.19011	8.07525
MD00G1126900	14.0152	13.603	17.4772	12.0504	14.3163	17.8174
MD00G1127000	27.5071	26.5612	27.5588	24.8619	27.6139	25.8134
MD00G1127300	7.87951	7.6006	6.50442	8.18685	6.83048	7.16373
MD00G1127500	28.2497	31.6597	30.9123	25.9298	31.1456	33.1626
MD00G1127700	37.2393	31.6999	3.96584	51.6205	37.8184	6.20616
MD00G1127900	39.2351	29.7534	30.1003	35.7604	29.407	28.5186
MD00G1128100	21.7305	21.6801	21.167	20.1463	20.6265	21.7219
MD00G1128200	8.45936	7.47102	8.30307	7.66796	6.6652	8.6903
MD00G1128300	30.9668	26.9418	27.5889	26.4325	23.5342	26.5797
MD00G1128900	10.9973	12.4933	10.2652	9.70148	13.8435	11.2908
MD00G1129000	3.78519	4.11425	1.90774	5.35204	5.72579	4.0256
MD00G1129100	13.1251	12.9923	12.3894	12.0385	11.8935	12.7228
MD00G1129200	33.5065	59.1565	49.6147	34.8904	57.9417	56.5129
MD00G1129300	25.6211	21.8899	26.2118	34.0383	34.2097	36.8125
MD00G1129400	0.0491302	0.115589	0.908804	0.132383	0.25356	1.38554
MD00G1129500	1.51521	0.271965	7.05797	1.42558	1.20655	0.757741
MD00G1129700	15.1919	14.3166	12.9935	15.7165	14.8758	11.8991
MD00G1129800	1.40222	1.57499	0.315068	2.12913	1.23135	0.369987
MD00G1129900	1.73767	2.1267	1.548	1.62238	2.29642	1.65878
MD00G1130000	3.83939	4.45368	4.92682	2.9162	3.86836	4.30938
MD00G1130100	9.61063	9.0121	6.80434	9.49011	8.88713	6.01294
MD00G1130500	11.702	11.8407	11.3561	11.085	12.4921	11.1883
MD00G1130600	1.12899	3.33546	8.41951	1.41582	3.84861	9.7885
MD00G1130700	0.597515	0.82033	0.717566	0.608481	0.749713	0.889552
MD00G1130900	62.4639	133.058	58.8113	66.1625	126.271	65.4264
MD00G1131000	1.72766	2.80921	3.05964	1.38944	3.62252	3.25005
MD00G1131200	3.49897	3.14516	3.86203	3.71053	3.37986	3.80215
MD00G1131300	2.61175	2.91441	5.72644	2.44646	2.87599	6.15524
MD00G1131600	8.64707	7.41791	8.57056	8.40155	8.36137	9.33602
MD00G1131800	0.383899	0.637769	0.517848	0.239451	0.697286	0.458442
MD00G1131900	1.14216	1.51317	1.65261	1.18728	1.206	1.43031
MD00G1132300	13.1233	11.7203	13.8422	14.3995	11.1353	13.7
MD00G1132400	11.1946	13.2755	22.7063	7.07309	11.6262	26.4939
MD00G1132600	5.78953	7.06236	5.83988	6.24319	6.35735	5.34971
MD00G1133200	2.99113	1.40892	2.18331	3.97484	1.43423	0.878499
MD00G1133700	0.0242823	0.0886585	1.09948	0	0.246223	1.02683
MD00G1133800	2.0952	4.35878	4.39901	1.20406	4.26401	7.10477
MD00G1134400	0.753009	0.541535	3.49677	0.449483	0.611846	1.579
MD00G1134600	4.72908	5.24934	5.39993	3.70794	5.50369	5.98164
MD00G1134700	7.54975	9.45152	8.45478	7.60743	9.75457	8.71897
MD00G1134800	6.52516	7.63072	9.25324	6.36501	7.8581	9.41069
MD00G1135400	94.985	139.138	132.466	87.8465	144.87	131.481
MD00G1135600	7.72283	6.80558	7.69156	6.3474	7.24561	6.73442
MD00G1135700	1.37407	1.11938	1.17778	1.66333	1.39425	1.05955
MD00G1135800	2.6184	1.98461	1.06654	3.11463	1.43799	0.956294
MD00G1135900	1.34298	0.718232	0.262642	1.11193	0.46731	0.236909
MD00G1136000	1.2226	0.742377	0.41213	1.65312	0.712119	0.591544
MD00G1136100	0.62171	0.674789	0.269797	1.09717	0.44347	0.396023
MD00G1136200	1.02695	0.82464	0.209018	0.855604	0.737313	0.401889
MD00G1136300	34.7723	14.3133	32.3086	69.2953	24.6662	18.5507
MD00G1136400	7.12543	7.3289	7.37128	7.0836	6.74707	7.27136
MD00G1136500	22.3261	19.4362	18.2197	21.1399	20.1547	17.8903
MD00G1136600	18.0828	14.8493	20.828	14.909	14.6896	20.9611
MD00G1136800	3.55561	2.19816	1.49449	3.84504	2.10289	2.41543
MD00G1137200	3.2636	3.07368	3.66388	2.37403	2.84361	3.10977
MD00G1137300	4.75994	3.78198	1.34142	5.7726	3.96403	1.4098
MD00G1137500	19.922	21.5649	28.2841	22.1815	22.7614	32.1936
MD00G1137800	54.5019	29.6591	24.4821	45.5807	28.2234	24.0598
MD00G1138200	17.0776	16.9649	20.4143	16.3914	15.3562	20.3264
MD00G1138300	40.3088	67.1406	72.7803	41.7805	67.7879	80.2031
MD00G1139300	51.6792	45.3291	35.6053	48.672	39.5126	32.5731
MD00G1139400	2.9774	2.26185	1.61884	2.98131	2.3574	1.99965
MD00G1139600	1.87533	3.99743	3.99172	2.51835	3.90169	4.55944
MD00G1139900	0.821783	0.564516	0.821965	1.05188	0.706293	0.385817
MD00G1140100	3.36585	10.0687	1.97063	2.74586	10.6774	0.214101
MD00G1140200	42.6007	34.5128	45.0496	40.6441	35.9856	42.6387
MD00G1140300	0.329624	0.626874	0.75826	0.355283	0.794355	0.447514
MD00G1140500	0.244374	0.0632667	0.385483	0.101879	0.0820874	0.381064
MD00G1140600	3.09979	3.41261	4.47575	3.52537	2.96962	3.96384
MD00G1140700	42.54	72.248	49.2538	43.8035	72.7054	52.5465
MD00G1140800	36.7932	48.8736	43.0785	37.6344	48.6939	47.3295
MD00G1141700	15.2977	11.7481	43.3483	20.2324	14.7371	13.4131
MD00G1142200	4.26585	3.72432	5.37303	3.64479	4.63824	4.82187
MD00G1142300	2.07627	3.65223	3.4342	2.78394	4.07749	4.71339
MD00G1142500	2.49226	3.57256	4.89608	2.74228	3.4206	4.36874
MD00G1142600	12.2282	4.96346	11.1855	20.6053	5.30251	8.99219
MD00G1143000	7.5695	8.294	7.62741	10.2733	11.3185	8.98879
MD00G1143300	14.1008	14.5444	13.2085	15.0131	13.3372	12.984
MD00G1143400	0.271391	0.111489	0.535503	0.169002	0.154139	0.741026
MD00G1143500	2.54835	1.4141	8.48581	4.35668	1.18704	1.37522
MD00G1143700	0.282448	0.212848	0.195338	0.258041	0.23431	0.218378
MD00G1144300	0.125395	0.144875	0.612094	0.250036	0.101367	0.358201
MD00G1144400	0.34935	6.84371	23.642	0.322916	5.88014	28.1069
MD00G1144600	0.222418	0.456135	0.109522	0.681925	0.268232	0.154864
MD00G1144700	20.0035	12.8702	7.90335	22.5947	14.6631	10.3428
MD00G1144800	0.725609	1.13474	0.949838	0.867151	1.68753	0.54593
MD00G1145000	11.9482	7.98437	10.0508	11.9435	8.78631	9.4657
MD00G1145400	5.93043	7.01241	5.81566	5.67406	6.56106	5.32279
MD00G1145500	1.20212	1.4804	1.78751	1.31882	1.46335	1.80981
MD00G1145600	23.6104	25.9433	21.5577	27.2054	31.0273	21.186
MD00G1145700	9.48276	10.0833	9.77822	8.28038	9.11703	9.11069
MD00G1146800	33.4222	54.0163	66.6009	33.7938	55.608	70.1087
MD00G1147000	5.12456	2.40688	0.551923	5.46813	2.25394	0.695955
MD00G1147100	2.55318	1.78625	0.234756	2.65062	1.12211	0.268676
MD00G1147200	1.0271	0.765992	0.210329	1.15395	0.612401	0.415652
MD00G1147600	0.256589	0.281098	0.390957	0.208038	0.296089	0.379888
MD00G1147700	0.351064	0.395694	0.446768	0.340849	0.436085	0.646217
MD00G1148000	5.92334	6.51087	6.37834	5.67611	7.51443	7.6187
MD00G1148100	64.6317	99.5028	104.093	57.3313	93.0043	109.333
MD00G1148200	12.2469	28.8346	6.94969	7.56054	19.031	8.05596
MD00G1148300	4.82555	5.90567	8.53707	4.90272	5.70923	7.55399
MD00G1148500	2.56191	2.90709	2.04645	2.77129	2.78166	2.44863
MD00G1148600	0.966803	0.285025	3.04251	0.361088	0.31267	6.05807
MD00G1148800	4.32461	5.28685	4.53621	4.30465	5.3816	4.32252
MD00G1148900	1.23383	2.10501	1.52577	1.33107	1.93705	1.40714
MD00G1149200	8.86702	4.28208	5.08372	6.75983	4.27845	4.77593
MD00G1149300	0.491961	0.239296	2.16768	2.40233	0.444289	0.683188
MD00G1149500	16.9065	17.0725	19.4725	17.0088	17.2918	16.2854
MD00G1149800	0.421618	0.353637	1.67088	0.20307	0.216106	2.42765
MD00G1149900	11.3424	11.4479	10.9688	12.0006	12.5703	11.5818
MD00G1150000	5.94644	5.90117	7.79217	5.89437	6.00751	7.92299
MD00G1150100	1.7499	1.51845	1.29034	1.34669	1.5485	0.954657
MD00G1150200	1.7377	1.79337	0.930213	2.10683	1.89264	1.22354
MD00G1150500	2.69845	2.05185	0.602862	3.70704	2.30248	0.249352
MD00G1150800	3.5039	4.20188	6.17926	3.6961	4.33899	4.98072
MD00G1150900	1.39697	0.870163	1.69708	0.886131	1.2285	2.01785
MD00G1151000	3.34982	2.88678	2.97366	2.72069	2.54253	3.15362
MD00G1151100	6.93274	8.39297	9.78982	7.18123	8.11507	10.5274
MD00G1151200	1.85701	3.43867	5.90067	1.57949	2.21396	6.32944
MD00G1151300	1.14176	1.84757	8.9215	1.7425	2.17642	7.53344
MD00G1151400	0.612114	0.932224	2.52956	0.66698	1.03831	3.55857
MD00G1151500	2.23097	3.47091	3.44237	2.52742	3.19648	4.0629
MD00G1151800	8.23044	2.69302	8.54739	9.17506	2.60211	5.24316
MD00G1151900	12.7351	15.1197	21.6085	14.5175	18.1418	21.0561
MD00G1152000	14.828	16.4918	17.0622	14.8897	15.4766	18.2697
MD00G1152100	6.55005	7.06955	8.01629	8.61938	8.88702	9.36997
MD00G1152300	0.349516	0.209756	0.209786	0.296861	0.226869	0.067075
MD00G1152400	1.24751	0.0630475	2.29238	10.1287	0.0387522	1.93393
MD00G1152500	0.342451	0.44225	1.09829	0.399959	0.417328	0.978068
MD00G1152600	20.1336	17.9744	13.5655	24.0509	17.3679	14.317
MD00G1152700	6.21239	5.21828	6.4189	6.35775	5.53736	6.45897
MD00G1153700	1.05165	1.81751	0.403131	1.08404	1.5997	0.419389
MD00G1154100	1.46712	1.88734	1.00158	1.26128	1.51342	0.936694
MD00G1154200	6.42821	5.25954	5.19471	7.7817	5.94587	4.52914
MD00G1155200	4.13645	4.91582	4.59196	4.61852	5.08587	5.20659
MD00G1155400	56.9022	51.0509	33.4377	48.5527	53.3277	34.8772
MD00G1156000	3.83601	6.84651	7.4608	4.5096	6.42096	6.56543
MD00G1156200	15.8006	18.4568	10.5596	12.6049	15.3684	8.83957
MD00G1156300	0.526602	0.848072	0.248703	0.702392	0.881244	0.334018
MD00G1156400	1.19099	0.722438	0.954856	1.36778	0.66488	0.985567
MD00G1156500	11.6015	6.70663	8.61154	11.7453	9.47911	9.80602
MD00G1156900	6.8378	7.97648	8.07799	6.55486	6.85763	7.61362
MD00G1157300	9.41298	10.8097	11.5748	10.0482	10.3295	10.4004
MD00G1157400	21.2828	24.1475	23.4889	21.1937	19.9822	24.9061
MD00G1158000	1.01161	0.977086	2.04843	0.75143	0.914638	1.62489
MD00G1158300	0.184938	0.27322	0.91229	0.236269	0.112595	0.884323
MD00G1158500	0.0896564	0.0845248	0.43055	0.079634	0.0749848	0.410528
MD00G1158700	0.165314	0.140249	0.408042	0.164993	0.0901637	0.0696382
MD00G1158800	0.228967	0.173513	0.767818	0.261564	0.0562064	0.0831431
MD00G1158900	0.353744	0.777391	0.417684	0.666025	0.894254	0.596474
MD00G1159000	0.652556	1.15387	0.700643	0.715988	1.28905	0.739347
MD00G1159300	182.471	181.826	166.424	175.578	154.98	152.748
MD00G1159400	23.3088	20.9314	21.9615	19.9458	18.5002	20.9295
MD00G1159500	5.91703	4.46355	6.01369	5.62812	5.08616	5.78195
MD00G1159900	4.16241	4.62631	3.53009	3.78099	4.62634	3.86814
MD00G1160000	4.44264	5.80543	3.96497	3.71824	5.53251	4.15568
MD00G1160200	7.99845	6.86977	4.02477	6.92656	5.44144	3.3867
MD00G1160300	6.63521	3.26648	0.334029	5.61801	2.80312	0.523329
MD00G1160500	20.2957	15.3111	15.4412	20.6896	17.0108	15.5205
MD00G1160600	11.1463	8.86279	8.88141	10.5819	8.12668	7.04559
MD00G1160700	104.53	128.343	118.728	134.127	157.713	133.004
MD00G1161000	1.93627	0.743888	1.03964	1.40003	0.767905	1.11145
MD00G1161100	0.27667	2.99092	3.42182	0.263858	2.50117	4.60988
MD00G1161300	31.4227	38.7294	41.7021	32.15	33.0481	43.7455
MD00G1161400	0.215471	0.287764	0.36385	0.154026	0.303333	0.520328
MD00G1162000	0.34835	0.611476	0.743793	0.3597	0.531576	0.641639
MD00G1162900	0.426641	0.377875	0.282925	0.553628	0.360774	0.237407
MD00G1163000	18.2879	10.9527	15.0841	14.8356	10.8018	16.9728
MD00G1163400	0.646678	0.786851	0.51769	0.760471	0.739041	0.631248
MD00G1163700	1.03637	0.991702	1.61651	0.521228	1.46273	2.20705
MD00G1163900	0.296101	0.558233	0.705464	0.329913	0.462234	1.05899
MD00G1164000	14.864	18.2589	18.9514	14.1569	18.0317	17.8855
MD00G1164900	5.75679	7.29984	6.83772	5.67256	6.86375	7.87798
MD00G1165000	9.89488	9.71655	9.54915	9.41422	9.83592	10.0593
MD00G1165100	37.7305	126.677	136.487	31.3948	126.422	121.899
MD00G1165200	0.48173	0.473062	0	0.517301	0.277141	0
MD00G1165300	13.8018	13.2764	12.664	17.9454	16.7799	17.8208
MD00G1165400	5.21423	2.80171	4.5518	4.9362	2.7152	2.61812
MD00G1165500	1.38533	1.51378	2.32625	1.49257	1.23234	2.68107
MD00G1165800	2.54651	3.07102	3.30935	1.91147	2.89011	3.67265
MD00G1166100	6.05457	6.7561	12.6897	5.22102	6.36959	12.8548
MD00G1166500	0.228464	0.051949	0.209264	0.207853	0.128796	0.129558
MD00G1166700	1.08007	1.30193	1.38109	1.15093	1.3627	1.32561
MD00G1167000	0.547375	0	0	2.64435	0	0.0301106
MD00G1167700	2.82046	2.55994	2.96247	2.91996	2.37714	4.29644
MD00G1167800	3.30178	1.62202	1.65437	2.55219	1.68861	1.59949
MD00G1168000	2.2199	2.62148	3.71873	2.09612	2.41041	3.68663
MD00G1168200	5.49796	3.92419	6.71749	5.27092	3.57087	7.85739
MD00G1168300	2.32514	0.827655	1.34539	1.7998	0.685701	0.968127
MD00G1168400	3.9417	4.54048	7.26291	3.19985	4.75165	6.51939
MD00G1168800	0.324066	0.132443	0.3212	0.548246	0.215089	0.200741
MD00G1169400	0.412122	1.0871	0.497683	0.566461	1.1473	0.488032
MD00G1169500	2.51741	2.75629	9.22422	2.17439	2.85724	9.33778
MD00G1169600	2.96826	3.3356	13.4658	3.08252	4.25632	13.0953
MD00G1170800	6.17537	5.86361	4.63408	6.57594	6.71051	6.14631
MD00G1170900	0.0150242	0.0287265	0.30261	0.0405961	0.0320311	0.484202
MD00G1171000	3.34489	3.61925	3.84273	2.64223	3.30391	2.65876
MD00G1171100	72.6462	75.2938	59.9162	78.697	89.3739	69.141
MD00G1171200	15.8478	20.0173	15.7212	14.441	19.8688	16.4501
MD00G1171400	1.36709	1.70953	2.84093	1.2073	1.68499	1.94517
MD00G1171700	4.29397	3.1496	1.14548	7.16448	4.85811	1.75267
MD00G1171800	0.964983	7.47883	9.88127	1.5773	8.15704	6.40704
MD00G1171900	9.58124	7.93287	11.4145	9.89863	7.62613	10.5191
MD00G1172000	0.282087	0.0337111	1.73734	0.057892	0.0249497	2.26748
MD00G1172100	37.9089	46.7444	14.1663	36.824	41.8025	13.439
MD00G1172200	0.920396	1.35681	0.857129	1.18536	0.920836	0.838786
MD00G1172300	2.11174	1.72813	0.767713	1.56757	1.73126	1.33326
MD00G1172400	2.1821	1.97201	1.47897	2.05827	1.93711	1.56275
MD00G1172900	0.64813	0.332527	1.06955	0.961945	0.271721	0.196101
MD00G1173300	22.4397	20.7307	18.2917	22.7304	19.0149	12.7875
MD00G1173600	2.47763	1.89269	2.6348	2.91195	2.21514	2.34368
MD00G1173700	15.4734	14.9259	16.1826	15.6358	13.495	16.0107
MD00G1173800	0.207263	0.138546	0.347215	0.172528	0.308936	0.361083
MD00G1174200	5.00066	4.58769	4.89518	4.17654	5.07787	5.93105
MD00G1174300	5.6859	4.98325	5.40123	5.82259	5.44862	5.58918
MD00G1174500	1.49423	1.86835	1.00503	1.06779	1.27547	1.0289
MD00G1174600	2.40821	4.28646	8.91991	2.02088	4.35602	6.95808
MD00G1174900	0.74377	1.59311	0.940255	0.874156	1.47178	1.45993
MD00G1175200	0.336269	0	0	0.319895	0	0
MD00G1175400	13.7337	16.7699	17.1763	12.9847	16.3099	19.1651
MD00G1175500	30.3742	38.7808	35.0294	27.4499	43.5314	41.5437
MD00G1175600	7.09928	6.75104	6.66485	7.4202	3.22812	7.3921
MD00G1176300	17.4443	17.4541	18.3167	16.5248	17.6718	17.8667
MD00G1176700	0.327855	0.28824	0.436228	0.548367	0.48631	0.530355
MD00G1177200	0.471435	0.275959	0.299798	0.430583	0.224128	0.182687
MD00G1177300	17.0437	14.9219	16.1449	15.5019	13.4927	14.9844
MD00G1177400	28.9515	22.0018	21.1144	25.7524	21.2839	20.1799
MD00G1178300	1.81683	1.60556	1.20193	2.45483	2.15379	1.35524
MD00G1178400	0.489729	0.737968	1.35167	0.545599	0.771446	1.1164
MD00G1178900	0.181583	0.323024	0.675449	0.251932	0.255658	0.540269
MD00G1179000	23.9648	29.8694	33.7355	21.8518	26.9946	36.4009
MD00G1179100	29.0842	24.9968	26.8666	19.743	26.2739	20.2368
MD00G1179200	45.0371	40.6518	47.1181	31.2054	41.2445	40.2593
MD00G1179300	107.59	163.833	86.8082	96.0109	163.92	86.1681
MD00G1179500	10.3911	13.988	16.0335	10.118	13.187	17.3541
MD00G1179800	2.07454	2.35545	2.64171	1.73084	2.36067	2.41486
MD00G1180100	2.92327	3.88861	2.52984	2.36189	3.02606	3.50701
MD00G1180200	2.66247	2.85817	1.68185	2.39284	2.90958	2.55936
MD00G1180300	6.44683	5.70466	3.28372	6.66812	6.21969	3.51865
MD00G1181300	21.1341	16.0943	20.09	18.5639	15.3904	20.5786
MD00G1181400	21.831	59.7026	15.9842	19.5444	58.5122	22.5664
MD00G1181800	11.2934	16.5044	10.7537	11.2794	15.6355	10.7697
MD00G1182100	13.6394	13.0892	12.8097	11.271	11.9115	18.8425
MD00G1182200	3.6389	5.11419	5.66319	3.78998	4.99114	6.0246
MD00G1182300	2.80012	3.2095	3.53241	3.15098	4.16519	4.59374
MD00G1182600	9.35271	13.4974	17.698	7.51816	11.6937	14.7582
MD00G1182800	2.31687	2.22617	3.42851	1.34133	1.8291	3.92569
MD00G1183000	2.17345	0.505239	0.513965	3.28367	0.392685	0.258748
MD00G1183400	7.52536	9.01075	8.61617	6.59779	8.88296	8.43178
MD00G1183900	4.11416	4.37037	3.52061	3.31369	4.14085	4.67046
MD00G1184200	9.38666	5.42488	6.39274	9.16659	4.87922	5.94198
MD00G1184300	30.4127	30.9819	37.8167	26.4298	29.015	40.4545
MD00G1184900	4.36902	4.87497	5.36741	4.95882	4.54103	5.89074
MD00G1185200	14.7825	16.6738	22.2448	14.1359	15.2895	25.3924
MD00G1185500	12.3608	16.5274	16.4517	12.6981	15.679	15.7823
MD00G1185700	3.88979	3.96499	3.43118	3.50497	3.37749	3.14567
MD00G1186000	0.357249	0.6551	0.619035	0.314417	0.694347	0.576592
MD00G1186200	0.440781	0.41839	0.306258	0.474182	0.253603	0.557993
MD00G1186600	4.23708	1.66775	1.03295	2.73458	0.98408	0.905005
MD00G1186900	45.488	65.5286	8.07516	42.1811	62.012	7.07083
MD00G1187100	1.14142	1.04232	0.203951	0.792045	1.18858	0.095873
MD00G1187200	3.67856	0.124789	0.0255436	0.997046	0.232204	0.0367261
MD00G1187300	4.53991	5.67286	4.34981	4.86142	5.37354	4.3786
MD00G1187500	1.26822	1.04682	1.00503	1.65869	1.06909	0.804926
MD00G1188100	2.13696	2.84334	1.68052	1.77574	1.98828	2.04406
MD00G1188200	5.68803	5.63324	5.1104	4.69741	4.91844	6.86909
MD00G1188400	1.01032	1.48851	0.628048	1.16407	0.81086	1.23682
MD00G1188600	4.84073	4.1092	6.08544	4.68382	4.53848	6.0325
MD00G1188800	0.109452	0.568533	0.287995	0.0966637	0.472488	0.308146
MD00G1189100	0.472817	1.82782	1.99177	0.555988	1.29373	1.61026
MD00G1189200	14.6855	14.5398	19.2483	9.84555	14.6066	23.0381
MD00G1189300	0.7553	1.42764	1.0554	0.84304	1.31547	1.3697
MD00G1189400	8.54591	7.60537	6.76962	7.53965	7.2421	6.38517
MD00G1189600	10.7274	12.2508	10.6355	15.6379	13.4445	12.6922
MD00G1189700	2.13087	7.99773	0.341335	1.42632	8.21336	0.490765
MD00G1189900	1.36876	1.45369	0.572793	1.35726	1.09729	0.487024
MD00G1190300	3.50833	2.73469	5.42025	2.46775	2.38744	7.22675
MD00G1190500	1.78658	1.49078	3.67351	1.61152	1.47682	3.44447
MD00G1190700	1.72815	0.584499	1.4912	3.04821	0.595568	0.771077
MD00G1190800	3.69885	4.12639	2.39218	3.95582	3.33868	2.55451
MD00G1191100	0.968702	1.58218	0.765906	1.1023	1.42224	0.817079
MD00G1191200	0.530093	1.01681	0.96376	0.412972	2.06662	0.587981
MD00G1191600	4.38376	5.09442	4.10552	7.35018	7.74096	4.93412
MD00G1191800	27.2341	23.8655	21.8212	27.4617	22.4909	20.9462
MD00G1192400	12.6398	13.0375	4.22106	12.3779	12.1638	4.32841
MD00G1192500	2.81022	1.4578	0.174436	2.38194	1.44701	0.66944
MD00G1193000	2.40989	2.21854	3.03319	1.99362	2.09443	2.10294
MD00G1193100	2.08053	1.6849	2.65199	1.53494	2.13777	1.84558
MD00G1199400	0.772909	1.73528	1.05446	0.775061	1.76346	1.27799
MD00G1199600	14.7288	22.485	9.29643	18.5366	25.3067	12.5329
MD00G1200100	2.60291	3.96368	1.68396	2.25908	4.67253	2.32149
MD00G1201000	5.70484	5.49744	5.70491	4.66399	5.09059	6.26817
MD00G1201200	1.21831	1.80513	0	1.3187	2.60554	0.161349
MD00G1201300	2.19877	3.83378	0.519699	2.3503	4.80032	0.222873
MD00G1201600	6.59211	26.3332	37.9357	7.92374	28.8329	31.2647
MD00G1201800	2.43377	2.70783	3.03684	1.96399	2.30988	3.57987
MD00G1201900	3.48964	5.58233	15.0161	1.72307	5.70009	18.7744
MD00G1202100	1.85623	2.96297	11.3369	1.65825	3.57866	5.61639
MD00G1202200	0.549021	0.858614	0.913156	0.479909	2.22793	1.02912
MD00G1202300	0.709882	0.734331	0.504356	0.754565	0.628985	0.462188
MD00G1202400	0.4337	0.581708	0.259858	0.398439	0.386824	0.383328
MD00G1202900	1.20953	1.56528	2.10232	1.02809	1.83918	1.67337
MD00G1203000	0.204793	0.289168	0.303025	0.299699	0.828421	0.442816
MD00G1203200	0.167249	0.0760744	0.425918	0.20688	0.0597816	0.158893
MD00G1203500	6.49481	7.33377	6.45563	7.13978	7.45617	6.55499
MD00G1203600	0.902858	0.813228	0.832034	1.20412	0.748618	0.638586
MD00G1203700	0.865306	0.668452	0.666554	0.831378	0.449831	0.68875
MD00G1203800	1.04758	0.992071	0.710856	1.04475	0.929571	0.801822
MD00G1204100	28.3065	23.2298	28.8829	32.7017	23.3163	19.148
MD00G1204700	50.006	57.3332	63.5959	51.7601	53.7016	64.2702
MD00G1205700	5.26306	4.9997	6.81484	7.59631	6.01153	7.62281
MD00G1207000	1.55547	0.927575	1.15871	1.99768	1.02809	1.35278
MD00G1207300	26.3085	26.2545	27.3653	24.0633	23.7471	29.6271
MD00G1208200	1.7793	1.11658	0.98225	1.45406	1.01929	0.784687
MD00G1208400	3.92414	4.88474	3.499	3.98789	4.63289	3.77715
MD00G1208500	1.84557	1.90805	1.94629	1.9798	2.90256	2.15354
MD00G1208600	6.45149	6.5375	6.55484	6.14679	6.50884	6.57643
MD00G1214100	67.6773	59.2087	42.6851	69.0587	61.4362	50.199
MD00G1214200	11.1968	14.9139	16.7401	10.1584	13.3902	19.1091
MD00G1214400	0.757612	0.630065	0.206654	0.806383	0.17239	0.204446
MD00G1214500	8.45626	9.78648	9.37735	9.82368	9.08695	9.20921
MD00G1214800	11.8426	22.9233	26.4951	12.1906	22.1589	20.588
MD00G1215700	1.17299	1.52297	1.73213	1.31926	1.04328	1.51774
MD00G1215800	3.02922	3.05575	4.02895	3.12132	3.34362	3.78329
MD00G1215900	0.851223	1.44239	0.542993	0.676507	0.803075	0.896553
MD00G1220000	1.87811	2.20934	3.02856	1.67348	2.49674	2.85544
MD00G1220300	3.5	1.73946	2.42317	3.67782	1.79183	3.38251
MD00G1220400	9.37449	5.98589	3.3203	9.16142	4.80136	1.97166
MD00G1220600	18.8667	10.9106	10.4531	24.4723	13.3708	11.4583
MD00G1220800	0.538111	0.479781	0.700051	0.727284	0.424565	0.705961
MD00G1220900	8.27775	9.80812	11.466	6.82549	8.30173	10.8397
MD00G1221000	17.0078	17.9869	15.3605	20.1543	17.1299	14.1753
MD00G1221400	30.9537	19.2137	17.3226	35.0427	21.9333	15.3323
MD01G1000200	2.09067	1.28354	9.72227	7.12288	1.76052	4.98191
MD01G1000300	5.84632	5.13489	6.20385	6.70355	6.13153	5.10161
MD01G1001200	16.3534	9.57051	11.0153	14.7188	10.0099	12.0354
MD01G1001600	385.115	444.152	434.686	340.009	390.968	428.666
MD01G1001900	12.5234	10.9416	11.4991	10.3984	10.1624	11.7267
MD01G1002000	3.31493	5.96816	2.13855	2.73906	5.72889	2.12656
MD01G1002400	3.61578	3.28804	5.77216	3.95906	3.44687	6.93938
MD01G1003600	1.59471	1.63057	0.282688	2.1365	1.83859	0.272791
MD01G1004000	1.0562	1.06931	0.654353	0.898651	0.794552	0.728636
MD01G1004100	3.12754	3.5934	2.35401	2.83926	3.18416	3.10649
MD01G1004200	9.56103	10.0873	10.5505	9.8891	9.85338	10.6939
MD01G1004300	35.1242	39.4982	1.41985	46.0846	41.3547	1.48838
MD01G1005300	0.15364	0.0570644	1.83358	0.258513	0.070759	0.551651
MD01G1005400	2.81724	2.40144	2.71135	3.20144	1.90681	2.3767
MD01G1005500	19.7059	14.5395	15.9018	18.849	16.1105	16.6776
MD01G1005600	17.0536	17.4871	16.3574	15.8047	18.0544	17.3824
MD01G1005700	7.13269	9.71647	5.12734	6.83479	9.42564	4.76961
MD01G1005800	2.45912	2.31689	2.99858	1.62693	2.33209	3.36016
MD01G1005900	0.736239	0.903148	0.492269	0.532042	0.705647	0.637968
MD01G1006000	0.113465	0.0974526	0.195917	0.39927	0.101171	0.327375
MD01G1006200	0.443555	0.405052	0.331715	0.379072	0.43556	0.307349
MD01G1006300	5.93057	4.43468	3.81624	5.26995	4.31702	3.82589
MD01G1006400	4.73115	4.79966	5.49765	4.91886	5.48357	5.91904
MD01G1007300	1.20059	2.95422	1.14547	1.07864	2.83098	1.13095
MD01G1007600	0.917636	1.15202	1.42334	0.930587	1.15803	1.2359
MD01G1007700	4.02019	4.93892	5.17348	3.60649	5.36485	5.34286
MD01G1007900	0.140469	0.295182	0.117422	0.167906	0.251246	0.104737
MD01G1008700	0.0450442	0.139647	0.0923383	0.0884729	0.0748284	0.101584
MD01G1008900	19.7352	15.1023	21.8143	19.1328	14.9644	20.8923
MD01G1009700	0.624994	1.28498	1.28894	0.839616	1.12913	1.41866
MD01G1009800	4.70537	6.92843	8.13165	4.2222	6.54597	7.93574
MD01G1009900	5.31221	7.45467	7.6064	6.47326	7.81664	9.51471
MD01G1010000	2.85473	4.11489	4.16232	2.99476	4.47383	5.79321
MD01G1010100	4.53298	6.27322	4.81656	3.73545	5.54557	4.53597
MD01G1010300	0.210897	0.116269	0.17192	0.186032	0.137826	0.124736
MD01G1010900	10.4396	5.63214	7.63347	13.1748	7.45994	6.47895
MD01G1011700	23.8851	29.6847	21.4671	23.7772	29.9392	19.9859
MD01G1011800	2.24803	2.7391	2.00158	2.34247	2.48895	2.57085
MD01G1012000	1.54252	1.23124	1.29292	1.82606	1.42229	1.05857
MD01G1012100	14.0541	22.5157	12.3612	16.7638	26.0684	14.8249
MD01G1012300	15.6443	16.6749	10.7636	14.6171	16.0575	9.06746
MD01G1013300	3.38518	2.70992	3.37584	3.63928	2.85093	2.9201
MD01G1013400	6.76365	6.46531	5.43614	6.60008	6.2555	5.04173
MD01G1014200	23.4759	26.3451	17.4802	22.9067	22.8715	17.6788
MD01G1014300	9.92706	8.76607	6.59901	7.55711	7.35972	5.70286
MD01G1014400	0.56756	2.78667	2.82197	0.174151	5.70527	0.136156
MD01G1015700	1.3235	3.12096	0	0.452874	1.77719	0
MD01G1015800	13.64	18.1387	13.9409	13.381	16.1418	14.9078
MD01G1016500	9.44068	13.6536	18.0957	8.3788	14.0452	18.5495
MD01G1016600	6.22051	7.2176	8.18638	8.80676	10.178	9.30232
MD01G1016700	7.71036	7.85765	9.58706	7.98293	8.60195	8.14209
MD01G1017000	6.78082	4.30522	3.39346	6.66286	3.94026	3.36983
MD01G1017400	7.40854	8.37963	10.1437	7.8653	7.40279	9.01512
MD01G1017700	6.9551	7.33253	9.75303	7.02473	7.85908	9.68673
MD01G1017800	3.91055	8.6105	9.03285	3.19223	7.08394	6.59944
MD01G1017900	8.69462	10.7407	8.23071	9.63781	9.8565	7.71939
MD01G1018100	3.3703	3.54246	2.73563	2.71055	3.00737	3.08185
MD01G1018200	5.02503	6.42317	5.51697	4.58754	5.45914	4.96541
MD01G1018600	2.73605	2.90216	1.91265	3.66257	2.4731	1.35655
MD01G1018800	6.39868	8.06454	8.37804	7.60047	8.84376	8.88652
MD01G1019500	22.6435	17.4445	26.9666	27.0003	17.6511	22.6383
MD01G1019600	0.492875	0.571146	0.387651	0.587057	0.622349	0.354267
MD01G1019700	27.861	28.1477	20.4701	28.1158	27.7972	20.8083
MD01G1019800	20.6982	22.1894	20.0722	19.1191	21.604	18.9849
MD01G1020100	62.301	64.8582	80.5705	48.3196	66.0432	85.6072
MD01G1020200	0.866579	1.74951	2.34943	1.42142	2.69299	3.04235
MD01G1020300	53.4271	51.4442	54.2632	56.373	56.3321	70.1877
MD01G1020400	2.82518	5.22569	3.23271	2.20687	3.87358	3.8485
MD01G1020500	3.6535	7.36757	5.58305	3.49107	6.34309	5.86542
MD01G1021000	130.938	152.528	105.113	110.362	140.707	99.8864
MD01G1021600	7.30883	5.04734	2.24971	7.8208	5.16696	2.3092
MD01G1021800	27.3691	20.6603	26.0753	25.8756	19.8942	26.486
MD01G1022200	0.859513	5.00119	1.82078	0.613645	5.53795	1.5131
MD01G1022300	49.3115	56.6146	94.0148	44.7182	53.7746	87.3401
MD01G1022400	21.7442	22.8301	25.1519	20.3524	25.8108	26.4246
MD01G1022500	2.10002	3.05711	3.51923	2.17791	2.66143	3.48602
MD01G1022700	19.8654	26.5815	29.4619	19.9173	23.8013	29.9641
MD01G1023200	4.48017	2.65261	5.78043	4.1631	2.65475	4.67925
MD01G1023400	1.72989	3.91349	2.89341	2.13633	3.73891	3.76124
MD01G1023800	5.61303	9.00239	7.07753	7.3452	7.27718	6.99585
MD01G1023900	30.1664	29.3325	27.0647	27.6082	27.3984	28.002
MD01G1024000	20.2445	20.0619	23.4147	15.3204	16.4629	21.937
MD01G1024100	4.98336	3.18679	4.5392	4.53806	3.10136	5.25533
MD01G1024400	139.91	122.241	117.044	154.44	130.301	105.599
MD01G1024800	1.80291	1.89833	1.07481	1.67137	1.32156	1.65218
MD01G1024900	23.3954	23.418	27.1273	22.1821	23.4141	26.0532
MD01G1025300	0.48589	0.430926	0.157395	0.769691	0.781346	0.406932
MD01G1025400	4.7466	16.9035	11.7777	11.5622	16.4898	7.3125
MD01G1025800	3.5324	2.67563	2.87949	3.35532	2.7865	2.62017
MD01G1026000	2.89208	2.58989	1.80133	2.54842	2.57493	1.80566
MD01G1026200	1.53357	1.43281	0.849621	1.76088	1.30871	0.698832
MD01G1026300	2.13476	1.65548	0.965472	2.30956	1.62509	1.08678
MD01G1026400	8.03552	5.572	20.2923	6.94574	5.82222	19.1551
MD01G1027000	3.24543	2.81037	2.8591	2.88413	2.71944	3.17752
MD01G1027400	0.296597	0.328272	0.101064	0.21988	0.711412	0.273854
MD01G1027600	7.68128	6.09692	9.15219	6.43361	5.99079	8.42166
MD01G1027700	0.141875	0.176133	0.353441	0.358187	0.300707	0.192251
MD01G1028100	22.9097	15.6009	18.2841	18.8004	12.4215	18.3635
MD01G1028300	7.35124	4.92133	3.90187	7.13795	3.32584	3.08256
MD01G1028500	3.66737	3.82584	2.73033	4.53033	3.95509	2.21077
MD01G1028800	0.359835	0.680634	0.419315	0.349493	0.725045	0.484163
MD01G1028900	0.354749	1.28625	0.864726	0.816548	1.25083	0.436076
MD01G1029000	26.8565	15.1208	7.83618	25.9647	16.9733	8.6836
MD01G1029100	393.614	445.099	612.106	248.299	370.52	703.641
MD01G1029300	8.02294	4.46102	4.94231	6.27887	4.63488	2.73758
MD01G1029500	24.5664	21.4257	12.5697	25.0238	18.6035	13.8892
MD01G1029700	40.7157	41.8993	59.218	42.8835	41.0257	52.9209
MD01G1029800	19.0454	19.8396	21.6134	19.275	17.5331	20.5215
MD01G1030100	38.8667	46.8327	36.5752	41.3695	60.2487	49.3078
MD01G1030300	2.75154	3.12247	3.46916	2.54153	3.8111	3.2828
MD01G1030600	2.46604	3.36851	4.84864	3.06115	2.96127	4.22006
MD01G1030800	0.394781	0.413542	0.481791	0.501877	0.503951	0.522151
MD01G1030900	1.71983	2.04239	3.67675	2.16415	2.38853	4.3567
MD01G1031000	5.50342	8.70079	4.29243	5.91024	7.42175	4.47823
MD01G1031100	6.30182	5.17938	5.22143	6.70403	4.80778	4.71775
MD01G1031200	15.9952	13.2433	14.179	14.5187	12.7912	13.3609
MD01G1031300	7.83427	12.4309	11.6266	9.82053	13.1151	13.9739
MD01G1031400	2.35919	2.42487	2.68754	1.72949	2.19107	1.98506
MD01G1032000	4.47246	7.36217	6.12785	4.30777	6.85784	6.78263
MD01G1032200	44.3812	33.1968	37.5152	43.4163	31.1397	32.5964
MD01G1032300	0.530733	0.787145	0.311467	0.555554	0.586061	0.200598
MD01G1032400	5.15202	2.99859	6.03152	6.66057	4.67547	4.81392
MD01G1032700	2.90288	2.81371	5.47935	2.65375	5.8347	6.87514
MD01G1032800	0.181598	0.354641	1.09677	0.198449	0.70248	1.03685
MD01G1033000	2.05553	1.84967	0.233414	2.542	1.56384	0.375571
MD01G1033400	17.7947	18.3211	16.4476	18.2398	16.8041	15.6888
MD01G1033500	2.72905	3.4171	4.41096	2.91548	3.4628	4.88615
MD01G1034000	13.7851	13.6522	13.3211	13.6481	14.4635	15.0698
MD01G1034100	9.15361	9.2051	7.15384	10.5396	11.4591	12.4754
MD01G1034200	42.4842	55.0386	40.2277	39.7819	57.5319	45.0463
MD01G1034300	38.2586	31.5508	24.9451	37.805	28.0193	22.6476
MD01G1034400	2.26316	2.85002	2.26756	2.66811	2.84894	1.79203
MD01G1035000	18.0524	13.0574	11.7899	14.83	11.9802	9.68227
MD01G1035100	3.04136	3.10733	4.00701	5.59371	3.38605	4.64774
MD01G1035300	192.568	208.86	300.041	266.451	243.87	379.477
MD01G1035400	6.8432	4.207	6.65489	6.25578	4.30798	6.14629
MD01G1035500	7.47276	5.60699	5.72491	7.60466	5.16787	5.57425
MD01G1035600	9.35115	7.95073	9.90855	9.17764	7.73231	9.52662
MD01G1035900	3.43809	4.17009	3.24468	3.42993	5.67672	3.63115
MD01G1036100	1.11133	0.989389	0.648224	1.96318	1.04307	0.0757016
MD01G1036200	189.871	78.9787	35.0451	211.989	67.2917	32.8997
MD01G1036500	28.4708	31.7936	43.5425	31.2169	29.3509	34.0982
MD01G1036600	4.77515	6.04556	4.99723	5.11098	4.97102	5.01789
MD01G1036900	10.0523	8.79025	11.9764	13.2313	8.92114	9.90483
MD01G1037000	2.69911	2.5541	1.95176	2.67837	2.50963	2.05074
MD01G1037300	1.19024	1.99444	1.93033	1.1971	2.06911	1.49977
MD01G1037400	12.7893	6.47159	6.48692	11.8401	6.19751	5.92656
MD01G1037500	4.61726	4.29305	2.22864	3.56448	3.42647	2.40115
MD01G1037600	17.5374	19.6071	18.6998	14.7758	18.8311	22.9912
MD01G1037700	75.1267	77.7775	60.5401	77.5819	88.0427	74.9464
MD01G1037800	2.69484	4.4654	9.13045	1.67089	4.11794	11.0008
MD01G1037900	2.4578	4.09777	8.90653	1.22929	4.52237	9.24494
MD01G1038000	0.914825	3.35968	1.90473	1.93609	4.69247	0.934405
MD01G1038200	4.17203	5.04348	2.81436	3.7397	5.18112	3.27738
MD01G1038700	1.11502	0.480935	2.60369	0.740824	0.555785	3.00601
MD01G1038800	69.8677	90.3214	138.587	70.5093	117.216	123.065
MD01G1038900	1.90365	1.96805	2.34612	1.51483	1.82324	3.3407
MD01G1039000	2.24432	1.91347	2.80837	1.38837	2.27576	3.69494
MD01G1039100	27.6637	22.9704	30.7032	22.6933	22.568	31.6349
MD01G1039200	21.3577	13.5193	7.58034	19.6008	12.4319	7.61718
MD01G1039300	7.29852	5.54803	8.79604	7.24194	6.06244	6.82961
MD01G1039500	6.89052	9.08617	15.2239	5.87522	8.65664	15.0483
MD01G1039700	0.771944	1.85918	4.5013	0.435502	1.68735	4.73338
MD01G1039800	31.6997	35.6247	22.953	33.95	33.8276	23.2799
MD01G1039900	9.66392	6.55479	8.78145	11.2233	7.48334	8.45498
MD01G1040300	3.66133	7.21219	4.2068	2.49611	7.37552	4.95362
MD01G1040400	6.71415	14.9296	9.27693	5.91071	14.5911	9.52601
MD01G1040900	6.10311	5.19788	9.85662	6.12809	5.08788	9.78689
MD01G1041100	19.2271	11.9752	18.1381	20.6468	12.3379	16.2586
MD01G1041200	4.45358	5.42694	8.20386	4.0336	6.01025	9.01732
MD01G1041300	0.115382	0.664348	2.02583	0.129653	0.9913	2.86615
MD01G1041700	0.173965	0.436667	0.280589	0.125265	0.262059	0.36501
MD01G1041900	0.477304	0.364224	1.31172	0.797177	0.896121	1.03475
MD01G1042000	0.434966	3.16394	6.0011	0.137595	6.69938	5.22792
MD01G1042100	0.185231	2.676	5.30169	0.133274	4.57774	3.23295
MD01G1042400	10.9659	11.3418	11.1556	11.2003	11.1997	9.86251
MD01G1042500	0.867208	0.0415227	6.47257	0.30712	0.152878	0.382398
MD01G1043100	8.28109	13.4614	5.12897	9.8494	17.1447	3.26119
MD01G1043300	0.491129	0.387133	1.51381	0.508905	0.47496	0.0839078
MD01G1044100	42.9364	35.4232	9.56775	47.2531	36.1015	7.97286
MD01G1044200	88.1218	152.694	110.978	82.7073	137.087	120.641
MD01G1044400	17.2998	19.4895	18.8384	16.953	23.1135	18.6404
MD01G1044500	2.19886	1.65427	1.4691	2.12481	1.75011	1.47519
MD01G1044700	9.02877	14.1574	10.1144	9.62491	13.2071	11.1174
MD01G1044900	83.8489	77.1665	62.2619	81.7194	62.0111	61.8797
MD01G1045200	29.5021	52.8955	9.42009	42.6923	54.2885	6.41124
MD01G1045300	7.1614	6.08957	5.65229	6.06071	5.74892	5.60588
MD01G1045500	8.92085	13.8395	5.36892	8.51153	13.6723	5.38687
MD01G1045600	2.48267	2.17392	2.90276	2.51137	1.97407	2.61795
MD01G1045700	1.15451	1.00144	0.771791	1.12279	1.07932	0.664323
MD01G1045800	84.9915	108.803	55.4841	80.1477	105.283	56.9747
MD01G1045900	17.0755	22.7918	82.1029	21.1071	30.2923	120.588
MD01G1046000	14.2043	13.6396	18.0852	12.2123	12.9498	18.2703
MD01G1046100	10.3846	10.5309	10.987	10.8655	10.4786	9.8849
MD01G1046400	16.4231	21.2429	24.0381	14.8579	22.5782	25.8753
MD01G1046500	5.34551	9.39343	4.87981	4.86905	8.97525	5.10219
MD01G1046600	0.290775	0.893885	0.238708	0.256666	0.563734	0.445464
MD01G1046700	6.10286	33.0422	3.82258	5.76353	34.3821	3.87384
MD01G1046800	0.24019	0.337562	0.177198	0.251519	0.279501	0.183985
MD01G1046900	2.09583	1.96483	1.78177	1.77097	1.76357	1.82732
MD01G1047000	4.78832	4.52949	6.01492	4.94528	4.25379	4.74193
MD01G1047400	0.115187	0.103394	0.119385	0.742994	0.0652808	0.0473249
MD01G1047600	0.10045	0.206866	0.0107141	0.231548	0.222723	0
MD01G1048500	14.3765	13.9315	11.2404	13.4285	13.8359	11.3942
MD01G1048600	41.2742	25.9829	36.0733	41.7471	25.4869	30.2149
MD01G1048700	1.57675	1.37923	1.31357	1.5892	1.18362	1.70065
MD01G1048800	99.3726	99.2208	89.5033	76.9736	99.7757	85.6854
MD01G1049100	10.3086	9.76795	7.22332	10.4687	11.0205	8.58816
MD01G1049200	5.96134	8.27678	6.67586	6.89089	8.60073	7.39775
MD01G1049300	0.461118	1.60092	13.4389	0.14646	2.26218	10.8018
MD01G1049500	0.991558	12.5012	18.8445	0.544963	10.0603	25.9048
MD01G1049600	0.916595	1.68953	1.09868	2.24167	1.8527	0.660065
MD01G1049700	3.3924	2.21742	1.13223	3.02652	2.18053	1.30912
MD01G1050100	7.90566	6.15958	7.43172	10.4839	5.57157	5.29963
MD01G1050200	14.7309	13.2345	19.14	18.8484	13.6519	17.074
MD01G1050300	29.9518	19.4908	21.1645	27.6253	17.4755	21.0365
MD01G1050400	3.31754	3.60656	3.77198	3.29357	3.81718	3.90268
MD01G1050500	0.268983	0.365614	0.400335	0.169779	0.293964	0.534352
MD01G1050800	31.745	75.2675	49.4005	34.1894	76.8843	59.4748
MD01G1050900	24.191	63.783	44.464	27.5153	63.2488	46.9959
MD01G1051000	0.886373	4.04975	9.0918	0.520183	3.47906	10.6735
MD01G1051100	57.6891	60.3997	65.1716	54.9477	57.3451	69.038
MD01G1051200	60.0912	81.0828	89.2534	53.6817	78.7933	89.7932
MD01G1051300	5.22719	0.46052	3.43441	4.93711	0.490355	2.84632
MD01G1051400	11.5492	11.6453	7.98053	11.5891	11.2008	8.03194
MD01G1051700	13.7109	28.4697	30.1339	11.9383	30.4467	32.761
MD01G1051900	10.9526	435.201	815.429	6.17523	464.396	667.78
MD01G1052100	0.193177	0.462412	0.445516	0.0882579	0.429344	0.183378
MD01G1052200	0.320194	1.10137	1.02307	0.10524	1.17538	0.82912
MD01G1052300	15.527	18.382	23.339	17.2759	24.0069	26.6707
MD01G1052400	31.3639	21.7522	41.3927	28.5813	20.382	37.6884
MD01G1052700	3.03677	2.73339	4.89311	3.79768	2.65014	2.34538
MD01G1052800	7.10383	5.50636	29.3873	11.3573	6.66363	15.4133
MD01G1053000	8.00047	7.45184	5.82442	8.64112	8.1825	6.59119
MD01G1053100	4.66539	4.50482	2.5732	5.92496	4.30568	2.32016
MD01G1053200	8.42136	10.1013	6.55509	7.28276	8.19245	5.63527
MD01G1053400	32.2381	31.1034	38.2124	27.1279	30.4358	35.7171
MD01G1053600	0.483023	0.361101	0.48992	0.6935	0.449367	0.339475
MD01G1053700	42.5158	42.64	64.1502	44.083	43.648	63.4873
MD01G1054200	26.1816	23.4895	35.4816	26.6363	23.8399	33.2108
MD01G1054400	19.533	31.9891	35.2933	16.6252	28.5636	40.6328
MD01G1054800	10.0451	3.71724	3.40461	10.4451	5.02421	3.21916
MD01G1054900	83.0687	115.71	167.824	67.0218	104.95	182.798
MD01G1055000	52.2745	65.8494	87.8784	51.8894	67.1828	105.526
MD01G1055100	1.52323	1.46844	1.60659	1.50299	1.53065	1.51903
MD01G1055400	10.0298	12.0611	11.9997	8.92444	10.7872	10.5467
MD01G1055600	0.80642	1.09927	0.544459	0.821568	1.36684	1.2214
MD01G1055700	1.72007	2.0777	1.34232	1.55258	1.4794	1.64049
MD01G1056200	1.45102	2.10439	4.1724	1.48288	2.25358	3.51637
MD01G1056300	10.7259	8.63136	11.7958	8.29694	9.1555	13.6832
MD01G1056400	3.46643	3.11879	2.58199	3.30759	3.069	2.70978
MD01G1056500	3.18551	4.16731	2.22218	3.66841	3.81258	3.01411
MD01G1056600	5.43782	3.2924	5.42746	5.33188	3.19943	4.18453
MD01G1056800	0.825991	0.968683	1.35448	0.932397	1.0359	1.22767
MD01G1056900	3.61926	3.40892	4.34566	3.21383	3.30811	3.74958
MD01G1057100	2.6302	2.68543	2.4635	2.4372	2.47422	2.18829
MD01G1057200	4.07424	5.57609	4.29701	4.21543	4.51541	4.21461
MD01G1057300	0.195554	0.210047	0.561215	0.161246	0.0991117	0.367526
MD01G1057500	6.028	3.62299	4.67993	5.46142	3.04699	5.49934
MD01G1057600	15.4616	13.4187	15.8396	14.917	13.1921	15.4567
MD01G1057900	0.642536	0.193562	0.285457	0.758054	0.366119	0.107193
MD01G1058200	4.78304	3.53256	4.88803	4.13377	4.19114	4.74591
MD01G1058300	4.76209	5.38208	8.50222	4.74049	5.22158	8.9811
MD01G1058400	0.628669	1.11505	1.93573	1.09104	1.01338	2.05289
MD01G1058500	4.76954	4.05505	6.19535	4.70285	4.11001	7.43024
MD01G1058600	21.2463	26.1258	31.3343	20.2413	25.9815	28.7189
MD01G1058800	0.50843	1.08461	1.635	0.890366	0.973243	0.722277
MD01G1059100	0.326864	0.442379	0.705723	0.191404	0.438557	0.222598
MD01G1059200	11.0426	9.96665	11.1023	10.0943	9.80105	10.0289
MD01G1059300	1.59493	1.85404	2.14786	1.50151	2.12927	2.15251
MD01G1059600	6.52275	1.77867	7.50484	7.81526	1.85015	3.00884
MD01G1059700	1.03596	0.462579	2.99644	1.51697	0.36957	0.513876
MD01G1059800	21.4116	31.2593	38.931	18.5666	29.4058	37.6501
MD01G1059900	9.40498	13.7728	19.0299	8.90227	13.5436	24.0101
MD01G1060200	0.784844	0.794459	14.6372	0.724762	0.929916	11.0315
MD01G1060600	8.18716	8.35827	8.04925	8.39611	7.6577	7.13831
MD01G1060700	7.73387	8.97863	5.10462	7.8881	7.75773	5.12952
MD01G1061100	4.06569	2.4128	2.84564	3.54269	1.96961	2.83935
MD01G1061400	12.4023	8.20358	13.1968	12.473	7.90481	11.731
MD01G1061500	20.8005	15.9914	17.1321	22.2713	15.6827	15.5324
MD01G1061800	1.4286	2.45869	1.95174	1.4696	2.12031	1.44949
MD01G1062000	0.411379	0.132415	0.123536	0.424125	0.125956	0.104492
MD01G1062100	0.197666	0.25493	0.297613	0.232485	0.241449	0.299359
MD01G1062500	0.663754	0.102515	0.250799	0.670363	0.175655	0.117589
MD01G1062800	21.2955	60.3344	11.1066	21.724	67.3606	13.9115
MD01G1063000	13.3922	14.6774	12.4468	12.4639	16.5158	13.9193
MD01G1063600	0.633498	0.353625	0.413058	0.643727	0.435214	0.425058
MD01G1064000	2.62068	1.8704	1.8209	2.89612	2.45569	2.62243
MD01G1064100	0.662551	0.469805	0.419635	0.87686	0.683884	0.341602
MD01G1064500	2.95534	1.84395	1.21556	2.7054	1.90619	1.10849
MD01G1064600	0.431897	0.145704	0.132113	0.632853	0.146344	0.0632399
MD01G1064800	0.741425	1.06878	1.93192	1.05354	1.08664	1.25018
MD01G1065000	19.9886	19.2778	26.0776	20.5788	18.8814	24.4467
MD01G1065100	33.3667	42.6864	48.4101	29.3451	40.585	55.4357
MD01G1065200	9.22052	9.23493	8.43672	8.64195	9.78979	7.93856
MD01G1065300	28.0457	29.5792	26.0016	29.3935	36.5235	33.1192
MD01G1065600	805.429	415.269	2484.75	496.203	461.973	2488.88
MD01G1065800	12.0666	13.9695	16.0158	11.6753	13.3511	15.282
MD01G1065900	48.824	73.5172	53.532	41.9552	73.3297	53.9393
MD01G1066000	1.10032	0.986173	1.27203	1.13969	0.969414	1.36453
MD01G1066200	4.59706	2.75921	2.11489	4.84395	3.02473	1.94813
MD01G1066300	2.42406	1.48886	1.13556	2.90956	1.51903	1.13234
MD01G1066500	12.2719	28.6814	48.8608	12.9855	29.2852	48.3942
MD01G1066700	0.286447	0.313885	0.546441	0.203215	0.284017	0.610693
MD01G1066900	7.41052	5.25447	10.9703	9.79129	6.28342	7.21275
MD01G1067000	2.74921	3.17888	1.86893	2.50264	2.87088	1.87593
MD01G1067200	2.82274	2.46432	1.45315	2.54848	2.55855	1.08234
MD01G1067800	20.1981	14.9861	4.46493	28.6876	19.7688	5.23109
MD01G1068300	10.5149	7.71624	6.22073	11.6668	7.3477	5.96278
MD01G1068400	6.92447	5.8789	4.83866	6.70024	4.42418	3.9659
MD01G1068500	4.62639	8.93614	7.77093	3.42518	9.21619	8.95752
MD01G1068700	1.86917	5.50795	2.11982	1.59624	5.04919	2.16777
MD01G1068800	1.10467	0.559734	5.73568	0.770438	0.686643	2.14009
MD01G1068900	0.946421	1.48055	0.161754	1.22501	2.2251	0.283574
MD01G1069000	0.916319	1.14388	0.0779055	0.877077	2.27814	0.139806
MD01G1069100	28.4395	26.1236	38.6037	31.7119	30.6733	32.7325
MD01G1069200	132.785	126.583	162.023	129.35	120.541	135.853
MD01G1069300	8.1253	2.23589	1.81458	6.07533	2.10824	1.88643
MD01G1069400	93.822	68.058	90.1121	86.1882	63.0344	85.9367
MD01G1069500	3.73802	4.24377	4.30126	4.45351	5.12755	4.42887
MD01G1069600	22.5243	26.487	20.1552	24.6008	26.8222	22.4466
MD01G1069800	25.7274	46.6576	27.4325	25.6259	47.9658	34.024
MD01G1069900	27.9003	22.2759	25.0996	25.5492	21.4435	23.6506
MD01G1070000	10.3174	10.7727	10.488	10.7104	10.3724	8.89313
MD01G1070100	10.5997	6.48285	6.35869	10.6181	6.93447	6.4182
MD01G1070200	13.0807	9.52971	10.0583	11.0469	9.05416	12.2777
MD01G1070300	58.6342	45.7233	31.6753	52.7886	41.2038	24.8807
MD01G1070400	0.160062	0.022437	5.58795	0.483415	0.062256	0.259342
MD01G1070500	1.63238	2.02675	2.36597	1.84543	1.97017	1.74502
MD01G1070600	1.73523	0.732792	1.01713	1.56492	0.85115	1.11176
MD01G1071000	6.89705	6.66284	8.37939	7.03872	8.06848	7.17555
MD01G1071100	0.770091	0.538718	0.434618	0.36812	0.482777	0.725913
MD01G1071200	20.6272	18.9386	28.6483	18.4939	18.1081	25.2917
MD01G1071400	3.40033	3.76017	2.61401	3.04828	3.34143	2.99382
MD01G1071500	17.357	18.5837	18.0641	17.1492	18.55	18.6752
MD01G1071600	0.391505	3.07624	15.265	0.270202	3.62383	18.8936
MD01G1071800	0.0654423	0.196585	1.24487	0.127969	0.195068	0.772955
MD01G1071900	505.558	351.109	508.676	436.838	317.27	598.998
MD01G1072100	186.027	142.881	205.929	235.746	181.088	207.019
MD01G1072300	6.2857	7.22044	16.1133	8.05244	11.3909	22.5411
MD01G1072500	152.982	121.304	145.392	150.843	115.526	155.473
MD01G1072600	7.92655	10.1049	11.289	6.52292	9.57539	11.3498
MD01G1072900	10.2968	9.7495	33.7486	8.23736	9.58414	21.7103
MD01G1073000	6.84929	2.83769	14.7079	4.6794	2.48485	13.7854
MD01G1073100	32.2177	33.3322	18.4684	37.777	30.3796	20.108
MD01G1073200	6.09189	6.31792	10.461	5.45162	6.67337	10.2591
MD01G1073300	10.717	6.3973	8.06645	9.1176	6.31121	7.74204
MD01G1073400	13.9832	11.6842	13.3723	12.4575	10.7297	12.5924
MD01G1073500	16.0388	17.3915	15.5133	16.764	16.4328	14.0121
MD01G1073600	220.828	300.321	113.086	259.797	292.786	95.9031
MD01G1073800	7.91997	11.0823	7.72397	6.38166	9.47577	8.91659
MD01G1074000	2.05433	1.34501	3.59305	2.19504	1.27346	2.84195
MD01G1074300	20.4442	15.1368	19.3108	20.592	14.901	18.2487
MD01G1074400	44.6674	71.0073	17.9475	62.773	78.6898	22.7448
MD01G1074700	6.54467	14.5921	18.6581	7.64368	14.2611	19.752
MD01G1074800	0.650333	0.818563	0.94314	0.662443	0.639379	1.10235
MD01G1075000	0.0592914	0.118434	0.891733	0	0.0341237	1.29349
MD01G1075300	165.052	160.809	117.867	152.246	163.577	123.895
MD01G1075600	12.1757	8.6495	10.834	13.1631	9.11276	9.22761
MD01G1075800	2.30136	2.02263	4.60565	2.26601	2.0869	3.10245
MD01G1076100	21.5701	14.7941	16.469	19.8898	13.3007	15.2185
MD01G1076400	6.80451	5.44646	14.3628	6.36562	4.69446	13.2268
MD01G1076500	46.8083	40.5256	72.0488	52.9447	36.3066	69.0364
MD01G1076900	3.85475	3.0606	5.01552	3.72936	2.50713	4.31286
MD01G1077000	4.0591	7.28372	3.0471	4.54311	7.3898	3.04481
MD01G1077100	28.8586	48.87	40.6487	27.2523	48.9393	36.4815
MD01G1077200	1.28681	0.165518	3.13988	1.24528	0.294231	1.52805
MD01G1077800	28.4307	68.1602	72.4064	26.2965	74.1096	76.0541
MD01G1077900	17.3886	40.8484	42.2901	17.6275	43.842	38.3851
MD01G1078000	3.64086	1.30546	11.5398	4.26644	0.875856	3.56202
MD01G1078400	1.21654	1.25524	1.11823	1.44095	1.15099	0.768401
MD01G1078500	10.2797	17.3643	0.952894	11.5336	15.9968	1.19039
MD01G1078800	0.332316	0.631944	0.254538	0.448221	0.54224	0.439188
MD01G1078900	21.1945	49.206	83.9398	22.5014	48.8242	73.984
MD01G1079100	18.008	12.8796	14.8213	15.7556	12.2686	14.7461
MD01G1079200	5.93575	6.08225	7.60422	6.47394	5.59683	6.81659
MD01G1079300	21.0438	15.1599	21.1769	21.6976	15.6438	22.5683
MD01G1079500	21.7833	13.8279	22.8286	21.1928	14.1744	19.7487
MD01G1079600	1.70596	0.796831	4.0277	2.01999	0.671027	0.606486
MD01G1079900	15.123	10.9507	12.3276	15.2631	10.608	10.2191
MD01G1080000	13.2178	11.7674	14.1037	13.2976	10.3374	14.958
MD01G1080100	1.7727	8.04677	3.69624	1.94491	9.16331	5.47032
MD01G1080200	3.96179	5.11464	5.37027	3.71129	5.03325	5.85192
MD01G1080400	2.54578	3.64625	3.29977	3.29618	4.48051	4.02687
MD01G1080500	2.72443	3.05819	0.954508	3.32367	2.62651	0.760144
MD01G1080900	2.60895	6.36959	3.69422	2.39758	7.43854	3.97228
MD01G1081200	15.6901	9.13011	13.6339	14.3984	7.98391	9.96798
MD01G1081300	3.40455	3.49227	2.91564	3.65664	3.17926	3.20036
MD01G1082000	13.3956	11.8441	18.8147	13.9642	12.1557	18.2905
MD01G1082100	2.2805	2.31932	3.22565	2.11194	2.21964	3.29861
MD01G1082200	0.530517	0.0713631	0.613071	0.865006	0.113718	0.788885
MD01G1082300	14.9237	21.4974	15.0496	14.1559	18.8635	15.7097
MD01G1082500	4.91228	4.99316	4.50187	4.90132	5.62671	4.42093
MD01G1082600	1.02807	1.16261	0.597063	0.985394	1.04108	0.505272
MD01G1082700	4.73035	4.84175	9.82536	5.09852	4.59889	10.782
MD01G1083000	1.81088	0.321982	0.207533	4.10758	0.369058	0.197013
MD01G1083100	15.4675	15.0725	12.7059	15.024	12.8725	13.021
MD01G1083200	1.59462	1.8986	1.54464	1.36123	3.5758	2.36262
MD01G1083300	32.065	48.9239	42.8501	26.4739	48.0776	69.2721
MD01G1083400	6.23898	2.84777	0.788334	6.4603	3.02004	0.724201
MD01G1083500	3.16033	0.943084	0.335352	4.4837	1.17578	0.240677
MD01G1083600	29.1061	24.6908	20.0714	31.8213	27.3329	19.4201
MD01G1083700	12.3029	26.874	25.2465	11.7002	28.6129	31.228
MD01G1083800	10.0719	11.2459	11.5474	9.4553	10.4571	11.0126
MD01G1083900	0.800695	2.58521	4.51246	0.443246	2.01979	5.66476
MD01G1084100	16.8437	14.0258	12.7007	26.08	17.5529	19.6212
MD01G1084200	0.623874	1.11346	1.54002	0.365189	1.0632	1.74344
MD01G1084300	6.1647	3.65447	5.33845	6.02752	4.98423	5.28143
MD01G1084800	46.4127	36.5399	35.5451	45.9601	34.6559	35.8533
MD01G1085200	0.645459	0.474856	0.68326	0.767368	0.530565	0.771801
MD01G1085300	6.79806	5.98472	5.06954	6.11314	6.51479	4.8576
MD01G1085400	2.30401	1.25525	0.731305	2.0311	1.36637	0.801199
MD01G1085600	4.62386	4.06997	4.73161	5.02878	3.69015	4.01959
MD01G1085700	25.4557	32.4261	19.6198	30.7953	35.571	20.9223
MD01G1085800	0.764178	0.488653	0.40843	0.833857	0.312926	0.43689
MD01G1085900	5.15776	16.0235	38.0332	6.48543	18.8797	50.5983
MD01G1086200	14.4707	22.0617	0.869845	14.3842	18.5322	0.66448
MD01G1086500	4.93741	6.33634	6.65733	5.27723	6.31052	5.99819
MD01G1086700	1.02673	0.189179	0.317648	0.796075	0.191526	0.343884
MD01G1087000	21.3491	11.9241	12.2332	22.4232	15.5142	14.2762
MD01G1087100	10.1542	8.7548	10.6378	9.89404	9.21987	10.3005
MD01G1087300	0.165037	0.260216	0.55604	0.264744	0.361541	0.733378
MD01G1087400	31.8603	48.1177	68.0997	46.3562	75.5609	78.1813
MD01G1087600	24.457	20.0503	21.9111	23.8647	19.5242	23.7518
MD01G1087900	8.84165	11.6765	12.0853	8.23495	11.067	14.1184
MD01G1088200	20.7154	37.5345	25.7939	18.9988	31.9922	28.5886
MD01G1088700	0.569569	0.73844	0.539083	0.502362	0.974736	0.753173
MD01G1088900	6.98748	13.5743	13.4981	5.0123	14.6917	16.4195
MD01G1089100	13.1257	11.9013	10.2461	10.9753	12.963	10.8346
MD01G1089400	3.89095	2.80774	0.233583	5.39976	3.00148	0.252474
MD01G1089600	0.193253	1.49175	0.478903	0.24242	1.18267	0.502424
MD01G1089700	0.575461	0.979866	1.41267	0.657455	1.08441	1.03599
MD01G1089800	5.75369	5.53653	56.8256	8.11034	10.4296	24.7838
MD01G1090900	18.0441	28.688	28.961	15.0966	33.0306	27.2932
MD01G1091000	8.26094	5.26415	6.09895	8.63182	5.08541	6.01207
MD01G1091500	11.6505	14.6554	17.4096	10.7929	14.8328	18.306
MD01G1091600	7.95786	11.0739	9.69084	7.30846	10.2797	9.74341
MD01G1091800	0.160388	0.198114	0.0348532	0.171893	0.25845	0.233852
MD01G1091900	2.65768	2.54321	2.35756	2.24745	2.84132	2.20136
MD01G1092000	1.33043	3.04014	8.65121	2.77921	2.31853	5.346
MD01G1092200	1.33601	2.16282	5.35377	1.84848	1.19047	4.18547
MD01G1092300	2.40139	2.82267	4.60017	2.24382	2.28589	3.54351
MD01G1092700	0.767564	1.85363	4.44456	0.713145	1.63279	3.77268
MD01G1092800	0.453851	1.3652	2.9509	0.527315	1.29053	2.49475
MD01G1092900	1.0213	1.28886	1.77458	0.949278	1.21493	1.00352
MD01G1093000	3.0809	2.29955	1.75578	2.30637	1.93642	1.14613
MD01G1093200	4.23259	4.06946	3.96987	3.85975	3.81382	3.36942
MD01G1093500	19.0562	36.564	34.2757	18.8896	32.6167	23.0012
MD01G1093700	4.51228	2.73493	12.8757	6.18921	2.82838	4.54065
MD01G1094000	0.897855	0.467407	3.29238	1.159	0.43336	1.08658
MD01G1094400	5.72908	5.43516	6.62415	5.02234	4.77343	4.21022
MD01G1094500	1.22084	1.73559	1.61035	1.68825	1.31494	0.971179
MD01G1094700	10.7536	5.73299	8.36911	10.547	5.63548	5.50999
MD01G1094800	1.86693	0.836577	1.94541	1.80967	1.06059	1.05446
MD01G1095100	14.4009	6.31905	5.86277	14.8361	5.35047	4.23358
MD01G1095200	2.76984	1.27378	2.64755	2.32629	1.25064	1.01602
MD01G1095300	8.45104	9.4407	7.56567	9.21236	10.1157	7.95595
MD01G1095900	2.72531	3.45899	3.58659	2.80091	2.6143	3.12047
MD01G1096100	0.229666	0.574005	0.821023	0.292629	0.513127	0.389511
MD01G1096200	0.462161	0.947041	0.37638	0.541641	0.837732	0.53785
MD01G1096300	0.743976	1.08754	0.816949	0.965278	0.93891	0.956991
MD01G1097200	19.5789	21.153	18.2283	19.5617	15.4554	20.3042
MD01G1097300	0.860729	1.16461	0.662228	1.12088	1.024	0.750764
MD01G1097600	3.30453	4.22894	3.11838	3.12772	3.76927	3.34806
MD01G1097700	0.561145	0.596853	0.501115	0.475236	0.483944	0.579713
MD01G1098000	1.18426	1.36063	1.02732	0.672395	1.22581	1.26468
MD01G1098300	148.538	165.82	110.501	146.845	150.435	126.523
MD01G1098500	15.1743	21.801	15.2857	17.0374	16.5561	14.8862
MD01G1098600	13.3521	11.3213	8.7432	11.9177	10.6942	8.51157
MD01G1099100	57.0125	70.9068	61.7	58.4348	72.1666	54.1555
MD01G1099500	6.19664	6.49133	6.02214	5.88956	6.9105	5.97926
MD01G1099600	7.77375	7.31747	4.45834	9.16296	8.6207	4.68551
MD01G1099700	21.1772	21.4863	27.0139	18.9583	20.3208	26.1469
MD01G1100100	24.191	29.6271	44.0227	23.0243	30.3454	46.1171
MD01G1100200	0.0288764	0.158424	1.2455	0.0370179	0.409381	1.82703
MD01G1100600	6.50773	3.41771	4.16146	7.21606	4.42147	4.43518
MD01G1100700	6.57415	5.83936	6.45169	6.46619	4.972	6.68522
MD01G1100800	6.59877	6.88299	8.07719	7.06702	6.96133	8.54014
MD01G1101300	11.0437	2.18933	7.02139	11.4418	2.03006	4.21771
MD01G1101500	16.9702	18.7959	22.9333	18.0645	22.9947	27.3443
MD01G1101700	6.76998	8.80931	17.0034	6.6539	9.9803	18.4908
MD01G1101800	4.50975	4.91349	3.76869	3.8698	4.71183	4.48259
MD01G1102200	1.81991	1.3116	1.41589	1.59377	1.59005	1.90081
MD01G1102300	3.84617	3.24745	3.11401	4.33612	3.62052	2.72007
MD01G1102400	6.42617	8.74768	11.8806	5.94993	8.89702	9.8324
MD01G1102500	7.52162	7.59991	12.8056	7.92131	7.40436	11.1674
MD01G1102600	204.976	234.373	184.151	210.164	196.472	176.743
MD01G1102700	5.41095	4.99657	4.57175	5.98676	4.60617	4.72248
MD01G1102800	2.99623	2.66712	3.07349	3.29933	3.48288	3.99411
MD01G1102900	16.5932	16.3756	17.393	17.0775	16.2477	17.9986
MD01G1103000	4.23164	4.23992	2.33463	4.36559	3.82742	2.40867
MD01G1103100	21.707	15.2777	18.8962	20.183	14.5007	17.232
MD01G1103200	0.793516	0.514969	1.24363	0.520587	0.590204	1.52079
MD01G1103300	9.10453	6.38567	12.7331	8.49715	7.0433	11.1945
MD01G1103400	20.2839	21.3338	20.2166	18.0503	20.5978	21.3345
MD01G1103500	18.3307	17.9218	21.3565	18.619	16.0366	19.306
MD01G1103700	23.6053	24.5766	29.5332	22.0606	23.6451	28.9085
MD01G1103800	11.1244	28.0581	16.0657	9.73837	33.3677	17.7386
MD01G1104200	16.2078	11.3841	13.7002	13.0157	10.9368	14.7882
MD01G1104600	0.410915	0.0959874	0.147196	0.408191	0.0370591	0.0419846
MD01G1104700	0.354322	0.0516033	0.143398	0.376592	0.119506	0.0715154
MD01G1104800	8.86728	6.08646	7.14504	9.64672	7.14738	6.27805
MD01G1104900	11.2062	8.95354	11.202	10.8438	7.12043	11.7031
MD01G1105000	1.08077	0.665619	0.613454	0.936983	0.807506	0.62686
MD01G1105100	4.07976	4.98897	7.13876	3.5825	5.11887	7.19964
MD01G1105200	11.7709	9.54777	9.76024	14.1284	9.32161	7.56194
MD01G1105300	2.59175	3.90032	3.87773	3.52456	5.77829	4.78702
MD01G1105500	20.213	19.7488	26.5339	18.4194	20.8029	25.2205
MD01G1105600	11.2177	10.2838	7.18369	11.2979	9.34977	6.40916
MD01G1105700	1.92923	1.58699	1.9322	3.73324	2.04276	3.24632
MD01G1105800	16.0876	16.5563	12.8253	23.0775	21.0933	14.5496
MD01G1105900	1.85039	1.4688	1.071	1.93821	1.22555	0.935605
MD01G1106000	2.30643	2.83233	3.30857	2.09032	2.57062	2.74433
MD01G1106200	35.143	32.0461	38.1256	27.7981	31.3601	37.5793
MD01G1106300	0.4717	0.404011	0.304141	0.60942	0.385543	0.258131
MD01G1106900	4.25598	19.3511	19.5758	5.77173	23.2363	10.4299
MD01G1107100	0.20105	0.0492525	0.885148	0.532229	0.102499	0.241568
MD01G1107200	3.94331	3.39724	3.91262	2.96962	2.96116	4.02468
MD01G1107300	8.81887	8.09424	6.74138	10.9271	7.48048	6.04545
MD01G1107400	1.58933	2.29461	1.58152	1.7199	2.22091	1.63927
MD01G1107500	4.86287	4.89012	5.25592	5.34653	5.74971	5.15583
MD01G1107600	12.042	10.331	10.3427	10.0181	10.9316	8.60302
MD01G1107800	52.5305	59.7068	44.3548	49.4725	54.3021	41.7642
MD01G1107900	0.408513	0.0505856	0.0786891	0.299312	0.0881865	0.111891
MD01G1108000	16.2589	3.44861	1.80184	13.8547	2.70717	1.85235
MD01G1108100	8.70822	11.4626	11.1038	7.24158	10.277	11.826
MD01G1108200	41.1683	53.2966	56.8384	41.1868	51.9295	53.8053
MD01G1108300	15.7708	11.8355	10.004	17.7817	14.3485	10.1904
MD01G1108400	17.2645	16.2764	13.5906	16.3904	15.0842	13.0224
MD01G1108500	3.7832	0.63403	1.69063	7.70216	0.935364	2.39362
MD01G1108600	7.656	12.5671	7.606	8.17116	13.3216	8.81253
MD01G1108700	6.81254	7.50471	4.20492	13.2043	17.006	5.2465
MD01G1108900	16.1208	14.2898	19.7717	19.1865	14.8876	17.6101
MD01G1109200	0.631655	0.481318	0.238973	0.730325	0.422044	0.321017
MD01G1109300	6.07049	12.9409	16.2599	5.83487	11.1506	15.829
MD01G1109700	2.27315	3.58319	1.8277	2.04086	3.54116	0.570304
MD01G1110000	18.7083	16.9206	16.8388	18.7702	16.002	16.2527
MD01G1110100	108.31	449.07	725.89	108.026	464.137	806.66
MD01G1110300	18.9218	21.0253	17.8313	15.0018	22.5564	15.227
MD01G1110400	8.68009	7.8489	10.1528	8.86957	9.7885	11.1791
MD01G1110700	4.0911	6.26256	5.83483	2.59077	6.03783	5.70376
MD01G1110800	13.6836	13.4923	12.8014	14.4804	12.4516	11.2469
MD01G1110900	15.0268	14.6138	27.8635	22.0986	15.0285	26.3435
MD01G1111100	8.48754	6.81833	8.0507	8.08439	6.99378	6.44975
MD01G1111200	33.2642	35.7624	31.7048	34.4329	34.087	28.4791
MD01G1111300	6.06326	3.71366	3.5446	5.8929	3.62738	3.67982
MD01G1111700	33.1142	25.0644	16.9062	33.1967	24.645	17.1071
MD01G1111800	9.98186	10.7476	12.6806	10.0894	9.27969	11.7954
MD01G1112200	8.65536	7.6491	5.27596	8.29291	7.13591	5.43995
MD01G1112400	33.9453	33.5526	57.2081	28.5106	35.7567	77.0212
MD01G1112500	13.1669	11.5128	12.5087	13.3326	11.7958	13.6729
MD01G1112800	0.96323	1.23749	1.48283	0.928613	1.24854	1.2578
MD01G1113300	13.3286	12.8995	11.1222	12.527	11.974	11.3414
MD01G1113500	17.3961	17.2253	17.9519	16.2089	16.582	17.2109
MD01G1113600	20.5814	18.2066	19.8791	18.3195	18.1102	20.5288
MD01G1113800	4.18682	3.75919	3.92145	4.73951	3.61049	3.8433
MD01G1113900	11.7683	21.4116	12.2161	12.4514	20.7502	16.7306
MD01G1114100	11.5989	15.6275	8.65505	13.2692	15.5184	10.7585
MD01G1114200	24.3309	21.086	27.2029	22.5174	23.5805	28.9573
MD01G1114300	5.98006	5.55505	8.8779	5.66718	5.77616	10.1263
MD01G1114400	4.87256	3.05255	3.82285	4.03073	2.97372	3.67982
MD01G1114500	1.72862	1.59045	1.99557	1.94215	1.8561	2.02493
MD01G1114700	0.817403	0.175789	0.347895	0.701247	0.278105	0.200425
MD01G1114800	12.1687	11.1154	14.5843	10.3245	11.1462	14.8689
MD01G1114900	6.37332	4.75064	6.60721	6.55588	5.23492	6.6623
MD01G1115000	24.0237	29.1134	16.1625	22.7575	28.7632	16.5104
MD01G1115100	7.26743	3.58232	2.37317	5.74538	2.89928	1.96793
MD01G1115200	12.8404	12.8931	10.4445	11.2296	13.3147	13.3214
MD01G1115300	1.58024	1.2581	1.37318	1.26706	1.31513	1.84153
MD01G1115400	2.02623	2.04267	1.67884	1.99155	2.31865	1.47404
MD01G1115500	0.491504	0.79217	0.325679	0.274646	0.396489	0.306092
MD01G1115600	1.96996	1.88031	1.25662	1.31432	1.88232	1.56892
MD01G1115900	1.27956	1.41951	1.40764	1.34992	1.63855	1.98713
MD01G1116000	3.21191	3.11385	2.65424	3.13115	2.92587	2.67824
MD01G1116100	1.92723	3.11835	2.3755	2.19811	3.18373	2.51
MD01G1116200	3.07644	5.88331	4.12399	2.60395	4.63654	3.03101
MD01G1116300	4.37943	5.94479	4.35112	4.54046	4.85185	3.74678
MD01G1116400	0.654863	0.991023	0.202833	0.584898	0.467281	0.385779
MD01G1116500	2.44939	2.11896	1.22529	1.8105	2.03284	1.40667
MD01G1116700	0.725119	0.751727	0.823424	0.596265	0.613348	0.761647
MD01G1116800	1.50749	1.14813	0.6485	1.54631	1.24465	0.424613
MD01G1117200	6.44676	9.97496	8.61423	7.00501	9.06833	7.95405
MD01G1117300	10.1804	10.6714	10.79	9.32426	10.1432	9.86595
MD01G1117500	8.99001	9.3385	14.6121	9.5085	9.78911	14.8983
MD01G1117800	0.572718	0.22822	0.438717	0.650877	0.192977	0.486915
MD01G1118000	5.00964	1.93445	2.58748	3.13675	2.09848	2.25916
MD01G1118100	1.09615	0.569851	1.55629	0.86196	0.866752	1.91549
MD01G1118300	21.4576	8.16526	12.3734	18.9728	10.2134	11.8207
MD01G1118400	1.24548	1.27065	1.52252	1.20691	1.46471	1.53149
MD01G1118500	65.2636	43.5915	66.9133	68.7116	42.057	63.2323
MD01G1118800	5.29125	0.945083	0.311918	7.1498	0.508443	0.471479
MD01G1119500	0.332187	0.566245	1.8447	0.355246	0.667939	2.38876
MD01G1119600	43.9685	57.3319	52.2672	52.5572	68.7625	62.7583
MD01G1119700	40.6565	95.9285	142.287	43.4215	96.4423	123.856
MD01G1119800	10.3493	11.5555	9.60097	10.4638	9.89949	10.1795
MD01G1120300	49.3154	76.4551	79.652	47.8232	80.0325	81.0558
MD01G1120400	3.97779	6.12468	0.790803	4.21387	6.02796	1.07831
MD01G1120600	3.03256	2.95357	1.70047	3.3829	2.33513	0.981698
MD01G1120700	19.5618	16.7533	19.1577	18.2047	17.0483	17.6756
MD01G1120800	4.35862	4.81679	6.04657	4.577	4.72504	5.56396
MD01G1121200	139.219	177.7	144.848	130.593	179.4	135.22
MD01G1121300	2.92332	4.69221	1.30853	4.10033	4.52508	1.37921
MD01G1121400	13.0238	14.5407	13.6834	14.099	13.0821	12.012
MD01G1121500	1.14447	4.31226	0.171692	1.59228	4.00586	0.115414
MD01G1122100	10.0572	9.38422	10.2018	10.2165	8.99413	10.5426
MD01G1122200	0.819736	0.157232	0.430786	0.458496	0.143459	0.204843
MD01G1122300	22.2191	23.6087	16.2542	21.2831	22.7161	18.168
MD01G1122500	0.865727	1.66443	2.36096	0.69512	1.6529	2.60875
MD01G1122600	145.214	152.945	92.2367	137.181	159.408	86.2872
MD01G1122700	5.183	6.15565	6.74797	5.72009	6.39067	7.94876
MD01G1122800	108.004	94.983	133.932	97.467	85.2446	130.658
MD01G1123100	23.1328	16.1591	20.8664	21.34	15.3881	19.5061
MD01G1123200	0.515536	0.685315	0.600404	0.400678	0.57782	1.6275
MD01G1123300	0.438881	1.79226	8.82022	0.70015	2.15869	3.2619
MD01G1123400	3.4714	2.77417	1.77652	2.5383	3.88423	0.784788
MD01G1123800	4.54424	4.51032	4.37726	4.79506	4.3285	4.51983
MD01G1124000	11.7216	11.1387	7.31244	9.51441	9.51781	7.63
MD01G1124100	6.54228	6.41366	7.596	6.52309	9.13768	9.31004
MD01G1124200	10.4485	6.819	6.7801	14.9262	8.86789	8.38299
MD01G1124300	10.0878	13.1172	15.6544	10.1668	13.778	17.0187
MD01G1124500	7.07709	4.53266	2.68234	6.29771	4.55085	2.85909
MD01G1124800	0.70381	0.529019	0.668519	0.536125	0.433196	0.543845
MD01G1124900	41.3018	48.7566	40.8403	47.9587	53.613	45.8431
MD01G1125100	16.0608	22.1903	14.7462	16.4907	21.0713	15.4646
MD01G1125200	20.8578	22.8469	12.2926	18.234	22.4763	13.8291
MD01G1125700	0.368331	0.158997	0.0190025	0.401485	0.224899	0.134276
MD01G1125800	3.0561	1.49753	3.13891	3.46762	1.85372	2.17269
MD01G1126100	19.1846	21.8769	32.2406	20.9357	21.7597	27.6666
MD01G1126400	13.1665	14.2623	10.7315	11.869	15.0428	11.7568
MD01G1126500	465.483	69.6894	152.499	512.714	86.1378	138.953
MD01G1129800	0.126931	0.159347	0.218079	0.0979731	0.0889082	0.441375
MD01G1130500	6.23395	7.56621	5.76087	6.29727	8.44504	5.63586
MD01G1130600	14.3593	11.5956	13.5916	13.1187	10.6803	14.341
MD01G1130700	74.5713	81.8916	60.2712	73.8325	85.5601	61.181
MD01G1131000	1.9576	2.37337	1.74359	2.07534	2.21364	1.92298
MD01G1131100	15.9366	11.0749	16.4883	13.9114	11.3117	15.256
MD01G1131500	30.1977	29.4387	27.4229	34.8882	32.8993	27.3464
MD01G1132400	7.36443	5.04989	3.39233	7.06195	5.10824	3.06156
MD01G1132500	6.66626	4.91482	4.88524	6.19755	4.8933	4.87401
MD01G1132600	14.351	18.5952	11.5534	14.3205	18.7119	11.6335
MD01G1132800	15.2279	16.3319	1.19886	23.1897	20.4319	1.2603
MD01G1132900	90.6339	93.5508	92.43	77.3896	88.2832	106.027
MD01G1133500	16.0343	15.9696	15.8782	15.3331	15.1562	17.7614
MD01G1133600	72.1494	99.9928	176.905	81.5168	116.223	159.939
MD01G1133700	27.0023	28.7709	12.9616	23.3112	24.8049	12.965
MD01G1133900	7.40365	7.61326	8.35588	8.06654	7.49425	7.48088
MD01G1134200	0.0628028	0.212574	0.863633	0.171726	0.395674	1.16473
MD01G1134400	18.0126	19.9289	13.8533	24.5586	18.8407	10.0418
MD01G1134500	1.00208	1.25938	1.44151	1.08486	1.17713	1.36682
MD01G1134600	303.354	261.84	270.723	286.73	253.965	260.949
MD01G1134700	0.985888	1.13478	1.65865	2.16558	1.15946	0.904482
MD01G1135000	29.8422	39.4132	32.0713	30.4314	43.1643	34.6895
MD01G1135400	13.3823	10.7378	12.6133	12.5037	10.079	13.0675
MD01G1135500	19.4711	12.3115	12.6618	18.7743	10.8408	13.4733
MD01G1135600	0.173212	0.122806	1.85009	0.89685	1.78641	0.762817
MD01G1135700	6.12685	7.85385	8.35241	5.00064	7.61388	8.10925
MD01G1136000	0.463398	0.449716	0.485369	0.525843	0.575246	0.661734
MD01G1136100	12.8683	11.4159	13.981	13.9902	11.7608	14.2673
MD01G1136300	11.9449	30.2519	31.378	12.3381	35.4682	41.035
MD01G1136400	13.6485	19.9516	22.7813	11.3593	22.527	24.0479
MD01G1136500	14.6784	14.9657	15.4984	15.2072	14.8804	14.2677
MD01G1136700	2.23582	1.92092	5.04458	3.99246	3.1717	5.86114
MD01G1136900	24.7172	16.9812	17.4105	23.0315	16.6347	18.7829
MD01G1137200	3.72529	4.15417	2.91475	3.78958	3.66089	2.71884
MD01G1137300	7.54575	11.2492	6.18548	6.88773	10.7881	9.72526
MD01G1137400	0.168058	0.278374	0.499706	0.215652	0.371065	0.726943
MD01G1137500	11.644	6.09426	3.53431	11.8013	6.87169	3.88685
MD01G1137600	4.00751	6.67152	20.343	2.9367	7.90537	30.7494
MD01G1137700	6.53499	12.2283	23.5411	4.94823	12.6011	27.7942
MD01G1137900	22.4106	24.2253	4.2675	33.5866	28.9736	5.2265
MD01G1138500	1.09861	0.880318	1.6084	0.937383	0.856685	1.42796
MD01G1138600	7.7468	7.52381	7.92241	7.9415	6.29762	7.02125
MD01G1138700	11.9001	11.1819	9.47099	11.0867	8.68122	8.54311
MD01G1138900	0.105924	0.301313	0.110251	0.14023	0.564102	0
MD01G1139100	38.3015	40.3293	36.2542	35.7842	43.3241	39.9422
MD01G1139200	0.841398	3.30923	4.83972	1.29215	4.48298	5.95349
MD01G1139300	14.7759	11.3975	17.6384	14.2846	10.852	16.265
MD01G1139400	2.05044	2.20523	1.61082	2.07562	2.31154	1.83311
MD01G1139500	11.7145	13.866	22.6901	14.3226	18.2706	28.1083
MD01G1139800	0.837155	0.297599	2.27268	1.1888	0.408636	0.532252
MD01G1139900	63.5159	33.09	49.6742	65.6483	32.7919	50.662
MD01G1140000	1.4225	1.0275	0.475368	1.51376	1.13259	0.708441
MD01G1140100	22.4664	14.3166	13.0095	24.2979	14.8789	13.1071
MD01G1140200	55.7425	33.1545	35.2866	54.8718	31.1356	32.5786
MD01G1140300	19.5592	21.7513	23.5323	17.4925	22.0253	22.3445
MD01G1140500	0.300875	0.499381	0.302348	0.287911	0.29168	0.351266
MD01G1140600	7.36351	11.9124	15.7079	6.67171	13.9284	14.6563
MD01G1140700	3.91743	2.87775	3.01507	3.37152	2.60066	3.39553
MD01G1140800	31.1196	27.7063	28.8289	28.7121	28.4679	29.0794
MD01G1140900	1.85664	1.78604	0.989545	1.96542	1.83439	0.920129
MD01G1141000	2.5745	2.63512	0.935884	3.00244	2.21942	0.475424
MD01G1141200	2.05464	1.84746	1.41115	2.42007	1.47952	0.790265
MD01G1141400	16.6257	24.1765	22.075	16.6072	26.1064	25.3227
MD01G1141800	4.11028	3.48134	2.18967	6.78438	6.11355	2.73317
MD01G1142100	11.8894	12.0139	11.6357	10.0164	13.0615	11.1052
MD01G1142200	6.81895	7.92228	6.22488	7.10345	9.01794	6.90682
MD01G1142300	50.9545	40.4188	67.8131	52.3051	51.5839	74.8095
MD01G1142500	0.239312	0.293589	0.0458123	0.345816	0.211836	0.0894353
MD01G1142900	17.5509	16.3888	15.6701	14.7457	17.0666	15.4009
MD01G1143100	4.10989	4.44537	11.5442	4.94207	5.72903	4.82362
MD01G1143300	3.55362	4.70066	3.91913	3.28742	4.71826	4.36745
MD01G1143400	0.524214	1.83449	0.566331	0.734856	1.68854	0.716005
MD01G1143500	0.498041	1.61984	0.727213	0.980672	1.75234	0.651612
MD01G1143700	3.56354	5.61873	7.87494	4.47607	6.87707	8.2778
MD01G1144100	2.46037	2.18138	2.05754	2.1085	2.65529	1.08371
MD01G1144400	24.5979	25.8874	2.4951	29.847	31.5498	2.93286
MD01G1144500	0.00726752	0.0923289	2.28187	0.00937801	0.104193	0.285118
MD01G1144600	0.818659	0.925767	0.726847	0.882734	1.08885	0.745285
MD01G1144700	0.980955	0.680197	0.666294	1.0591	0.607616	0.25379
MD01G1145100	7.41564	7.35211	6.0458	9.69972	7.77783	7.11835
MD01G1145200	4.60415	0.884568	2.09687	4.57087	1.05054	1.02529
MD01G1145300	1.97437	1.90575	2.96522	1.72504	2.2692	2.72037
MD01G1145400	49.2678	41.6841	37.6797	58.5041	52.358	44.3673
MD01G1145500	1.29498	1.67961	1.53823	1.08015	2.1114	1.3754
MD01G1145600	15.8472	15.3433	19.1157	14.6342	15.9307	18.703
MD01G1145700	9.40937	6.39366	4.96148	8.83032	6.40884	3.80259
MD01G1146000	3.30542	2.43942	1.85692	3.23325	2.29706	1.61167
MD01G1146100	10.4489	20.8624	11.9869	7.0344	19.1262	13.9312
MD01G1146200	11.6617	21.0491	11.4571	7.5834	22.2999	14.1249
MD01G1146300	10.5267	26.4179	0.760176	13.9007	25.9276	0.995926
MD01G1146800	4.12691	7.14195	5.81651	2.89136	6.93467	6.40293
MD01G1147000	25.6623	65.1367	51.0369	24.8453	65.255	55.2469
MD01G1147100	2.66418	5.26916	3.06113	2.42878	4.81548	2.57653
MD01G1147200	67.8191	72.5809	62.4638	58.6726	70.6462	69.3241
MD01G1147400	7.42277	4.49309	3.48018	5.86225	4.79193	5.35578
MD01G1147600	0.623027	0.64552	0.3789	0.595586	0.691658	0.441385
MD01G1147700	39.2177	30.8206	36.1145	49.2891	37.8847	53.3531
MD01G1147900	17.0437	8.57333	11.4049	15.2902	8.31276	10.2355
MD01G1148100	33.4109	33.6538	24.1	34.6154	32.3096	24.4049
MD01G1148400	380.239	332.594	381.372	491.044	446.47	469.008
MD01G1148500	4.89123	1.61871	4.85722	5.24324	1.82819	2.79075
MD01G1148600	17.5624	8.22773	18.1223	25.6576	7.63754	16.0311
MD01G1148700	4.31529	3.72595	10.9324	8.04081	5.80797	3.89626
MD01G1148800	1.0862	1.24239	3.72189	3.65489	1.88813	1.68637
MD01G1148900	109.887	138.635	121.043	121.988	148.326	125.114
MD01G1149000	27.524	42.1954	26.2239	26.5338	41.7535	27.9704
MD01G1149100	0.323763	0.248561	0.0460821	0.301907	0.40701	0.114332
MD01G1149500	3.30211	1.95684	2.12129	1.73209	2.09673	1.57048
MD01G1149600	2.76041	1.37939	1.04169	2.26918	1.46354	0.897049
MD01G1149700	9.06324	10.5681	19.6615	10.592	12.5725	18.8116
MD01G1149900	19.2062	12.755	15.633	26.8955	19.7421	21.31
MD01G1150100	2.60593	2.48309	1.70175	2.71103	2.47147	1.20719
MD01G1150700	3.23878	4.02755	4.25183	3.14241	4.36608	4.86204
MD01G1150900	0.724009	0.679699	0.446322	0.563518	0.749793	0.425762
MD01G1151000	0.417113	0.549918	0.152647	0.266699	0.475544	0.197161
MD01G1151400	0.176692	0.891052	0.413966	0.241438	1.00122	0.972761
MD01G1152100	129.853	116.733	48.8352	124.564	134.413	80.7813
MD01G1152200	6.42056	4.73969	4.16967	6.82901	4.75871	3.60459
MD01G1152300	8.79402	7.16745	12.5043	9.18936	7.10119	6.92083
MD01G1152400	8.16662	6.60352	8.6579	7.23995	6.84978	8.02274
MD01G1152500	18.2535	24.0532	12.8857	15.7814	27.2628	14.2041
MD01G1152600	0.794489	1.27221	0.665605	0.56884	0.926834	0.748987
MD01G1152700	0.664439	0.387696	0.331403	1.15304	0.537609	0.301589
MD01G1152800	4.03564	5.16651	4.20007	4.7417	5.51004	3.9646
MD01G1152900	0.927163	0.296074	1.93364	1.02561	0.4074	0.667351
MD01G1153000	29.1431	35.9039	39.1478	24.4915	34.5853	38.1405
MD01G1153100	1.15343	0.533062	0.940855	1.45495	0.708496	1.05938
MD01G1153200	21.3666	18.4756	27.5353	22.082	18.9626	27.0362
MD01G1153300	9.31051	11.951	21.1058	8.96742	11.5092	18.2653
MD01G1153400	7.35073	12.7047	12.4251	4.93652	8.47649	12.6169
MD01G1153500	5.54324	3.99159	8.78061	6.43174	3.83588	7.85137
MD01G1153600	3.58453	0.72033	17.2531	4.67165	1.38877	16.201
MD01G1154000	17.6701	12.4349	40.0735	20.899	11.6023	27.4799
MD01G1154100	10.1826	1.91716	8.10917	16.5789	2.51742	5.38798
MD01G1154200	3.48316	3.03639	4.06532	3.52806	3.23016	3.79099
MD01G1154600	2.07194	0.782347	3.73821	3.44464	0.614954	2.74722
MD01G1154700	54.736	60.4051	65.6349	54.1153	54.9679	61.0217
MD01G1154800	9.39223	8.31059	9.40931	9.45587	8.82299	9.95878
MD01G1154900	6.37391	10.3924	4.43346	6.96083	11.3502	4.33299
MD01G1155000	2.13629	3.57861	0.984903	2.3021	3.52555	0.775275
MD01G1155200	172.296	200.502	154.567	197.244	221.757	164.452
MD01G1155300	8.80816	7.56349	2.92729	12.6777	8.06106	5.32156
MD01G1155800	2.38064	1.57848	0.321046	2.51624	1.65923	0.565585
MD01G1156200	4.55924	5.26411	4.12904	4.90282	5.27665	4.38404
MD01G1156300	2.4266	1.9663	1.02958	1.77871	2.08359	1.07898
MD01G1156600	11.2948	6.03086	6.56371	11.088	6.49637	6.86304
MD01G1156900	46.0285	20.9749	33.2177	48.6303	20.2119	23.5498
MD01G1157300	44.332	42.7499	40.7487	44.2227	44.3272	45.5003
MD01G1157500	15.2684	6.48841	13.5447	15.7648	6.12025	12.4083
MD01G1157600	0.940818	1.17376	0.207885	0.980026	1.72637	0.216693
MD01G1157700	32.2778	23.3929	24.3209	39.3287	23.9775	27.6349
MD01G1158000	10.8008	16.8478	15.2293	12.6967	17.5523	8.20939
MD01G1158100	10.8934	7.18391	10.337	10.082	7.21372	10.6639
MD01G1158200	4.49553	5.2823	4.25028	4.1175	5.30943	4.01645
MD01G1158300	2.75653	1.77308	2.18725	2.88345	1.61993	1.75668
MD01G1158600	1.445	3.76311	7.31711	1.53769	3.41285	8.73616
MD01G1158900	0.0505163	0.325975	0.00901189	0.0525573	0.381038	0
MD01G1159400	0.846241	1.31109	2.93355	1.25194	1.48359	4.64034
MD01G1159500	8.4486	7.37592	9.70631	9.17662	7.54244	12.4387
MD01G1159700	8.64164	9.19285	15.8873	12.9208	15.342	28.369
MD01G1159900	54.6989	67.8968	110.466	56.9267	74.2369	110.495
MD01G1160000	1.47514	1.20158	3.07694	2.64219	1.39393	2.64627
MD01G1160200	0.44462	0.377401	1.58128	0.511668	0.75307	1.29229
MD01G1160300	2.8818	3.66871	0.395089	4.74724	5.92872	0.874412
MD01G1160800	32.9368	23.2188	22.7918	27.1314	27.78	30.5314
MD01G1160900	2.16343	2.98053	5.03291	4.2886	4.27024	3.54593
MD01G1161000	15.6996	13.0638	17.7896	16.3251	11.5306	14.8858
MD01G1161100	134.881	91.3362	95.086	121.179	87.8687	93.9854
MD01G1161200	2.63055	4.32669	2.44346	3.07078	3.75744	2.75407
MD01G1161400	13.5017	11.6651	6.61595	13.3062	11.6233	6.07665
MD01G1161500	6.91846	6.72575	6.30932	5.45871	7.27828	6.24767
MD01G1161800	0.313985	0.19113	0.40831	0.651083	0.655346	0.567377
MD01G1162100	2.92234	0.129121	0.575442	2.18486	0.149463	0.296037
MD01G1162300	0.592696	0.563732	1.49933	0.955159	0.896729	1.27993
MD01G1162400	1.22976	0.0146324	0.0184397	2.85868	0.0217617	0.0335685
MD01G1162700	1.18424	0.27756	0.0150785	0.900644	0.790307	0.0216796
MD01G1163300	0.721795	2.03674	0.626192	0.858728	2.27302	0.71714
MD01G1163400	43.4104	53.4075	72.9195	46.6917	57.4664	78.307
MD01G1163500	37.2854	46.5763	39.182	36.5407	49.1282	41.5855
MD01G1163900	1.27599	0.720749	3.30439	4.52822	1.46857	1.53162
MD01G1164000	29.3969	35.1002	38.0144	27.2814	36.5148	40.0935
MD01G1164100	10.4656	12.6117	15.915	9.97508	13.8719	17.2736
MD01G1164200	50.6647	66.0473	52.1656	54.5947	69.1388	52.921
MD01G1164300	3.07456	2.96804	2.50276	2.7283	3.02645	1.65708
MD01G1164400	1.07241	1.05377	1.18725	1.17538	1.28115	0.483616
MD01G1164500	17.8537	11.5433	10.3075	15.3505	11.6139	9.76783
MD01G1164700	25.53	26.04	12.0221	25.4965	27.5682	12.8554
MD01G1164800	59.2581	54.3461	74.4094	66.8067	82.4028	93.7596
MD01G1164900	4.0766	3.23013	4.70129	4.87678	3.69659	4.80165
MD01G1165000	1.06916	1.46979	1.43088	1.43916	1.6362	1.65461
MD01G1165100	1.34637	3.17994	1.71231	1.57844	2.59779	2.96638
MD01G1165200	2.98742	5.58373	4.4091	3.11423	5.46794	4.78798
MD01G1165300	52.5991	63.9122	45.3314	52.9123	64.3823	42.209
MD01G1165600	1.05274	0.592286	0.266205	1.43624	0.501442	0.223607
MD01G1165800	1.22136	0.822726	0.185407	1.11944	0.844245	0.106028
MD01G1165900	8.64298	2.89859	1.25019	9.07151	2.61101	0.952237
MD01G1166000	0.504449	0.284106	0.916076	0.682085	0.585582	1.18396
MD01G1166300	1.20558	0.695741	1.14609	0.461356	0.584704	0.9495
MD01G1166700	88.1994	76.6038	118.547	116.147	105.757	152.921
MD01G1167000	2.35208	2.56682	2.02532	2.45947	3.4296	2.68288
MD01G1167200	6.68441	19.1888	31.7638	8.04271	20.6383	32.6021
MD01G1167300	1.60383	3.56103	3.82007	1.85038	4.06652	2.05784
MD01G1167600	0.144068	0.187454	1.60976	0.151321	0.4212	1.62214
MD01G1167800	4.73587	3.15018	3.75208	5.04632	3.31573	3.79673
MD01G1168000	20.9095	22.8501	27.1911	20.6204	23.1036	29.4562
MD01G1168100	0.335695	2.29644	32.6946	0.156177	3.47579	31.507
MD01G1168200	54.9023	132.217	133.734	55.325	135.509	180.545
MD01G1168300	1.71003	2.77453	3.71765	2.10176	2.73177	3.47878
MD01G1168400	1.97766	1.17018	0.677605	1.65425	1.1603	0.635479
MD01G1168600	0.104006	0.662956	7.63577	0.108802	0.500733	1.60701
MD01G1168900	9.60895	8.69919	7.475	9.93534	7.99576	8.21411
MD01G1169000	0.784737	1.00492	0.0304668	0.677552	1.11636	0.0876089
MD01G1169100	14.5319	15.9771	20.4669	15.9669	16.288	19.1698
MD01G1169200	6.03379	7.13152	91.4807	11.8234	11.0488	88.4708
MD01G1169300	6.30719	6.32259	7.10545	6.11002	5.76394	7.45967
MD01G1169400	5.62566	5.02968	7.52621	5.78262	5.72773	7.62907
MD01G1169500	1.40402	0.941866	1.33713	1.75625	1.01338	1.43125
MD01G1169600	1.22058	0.655208	0.99694	1.2319	0.586461	0.924517
MD01G1169700	1.84102	1.70237	1.21109	2.05554	1.28701	1.19248
MD01G1169800	0.319087	0.131538	1.42413	0.714029	0.132544	0.383227
MD01G1169900	0.218896	0.054461	2.17492	0.998109	0.229422	0.275448
MD01G1170000	0.545332	0.0489093	0.146544	0.24772	0.0664835	0.277909
MD01G1170600	0.425304	0.202132	0.176935	0.492544	0.307241	0.184071
MD01G1170900	4.36857	2.69733	2.2414	4.84237	3.63168	1.96381
MD01G1171000	21.2225	22.7141	22.4633	20.9927	22.6331	22.374
MD01G1171100	19.2781	119.444	13.7535	22.7772	131.427	14.3912
MD01G1171200	15.0482	14.198	15.6736	14.5189	14.8468	16.0384
MD01G1171400	16.4997	12.2671	12.4715	18.7405	12.3836	12.5021
MD01G1171500	0.333979	0.415143	0.343849	0.577726	0.420005	0.231066
MD01G1171700	0.387714	0.617045	0.546574	0.451958	0.528807	0.68681
MD01G1171900	8.28491	8.45257	10.2494	5.855	8.4604	10.9874
MD01G1172000	1.69951	0.511062	0.11868	2.63618	0.308582	0.157359
MD01G1172400	1.11739	2.18204	2.86399	1.15745	2.38268	2.88157
MD01G1172500	31.3057	7.11955	29.4055	35.6434	6.43512	20.7969
MD01G1172600	20.3871	21.5391	24.2869	20.7849	20.3059	22.7723
MD01G1172700	1.98377	1.04484	2.39049	1.63666	0.939417	2.10452
MD01G1172800	1.35384	1.62064	2.23486	1.7071	1.23487	1.99157
MD01G1172900	0.865653	0.667971	1.33827	1.00845	0.693897	1.58961
MD01G1173400	6.16535	4.09798	3.47162	6.38012	3.9318	3.81575
MD01G1173500	1.93031	1.43125	1.68068	1.38931	1.7905	1.54375
MD01G1173600	0.51195	5.24098	5.71637	0.395635	5.79559	8.3075
MD01G1173700	12.7827	11.2829	4.37085	9.50543	10.7135	5.18719
MD01G1174000	19.4325	12.7715	18.8239	22.7285	14.5537	19.931
MD01G1174300	2.8693	2.59776	1.67932	2.66797	2.29176	1.92541
MD01G1174400	16.5444	5.00437	9.93837	17.785	5.95545	8.3169
MD01G1174800	1.00405	0.928977	1.27325	1.27136	0.691196	0.971419
MD01G1175000	0.530944	0.745522	1.0051	0.572398	0.909518	0.913706
MD01G1175100	0.306941	0.506882	0.678009	0.221032	0.741105	1.71201
MD01G1175500	2.84176	0.910999	0.942371	3.29553	0.860817	1.29191
MD01G1175600	39.5439	36.6225	61.4195	36.5743	37.745	61.648
MD01G1175800	3.42117	7.11346	4.83457	2.80299	6.87631	7.23007
MD01G1175900	1.20239	2.48501	4.20627	1.80135	1.7949	4.86716
MD01G1176200	0.0575696	0.0434497	0.600155	0.0525061	0.0744797	0.898568
MD01G1176300	95.5717	122.279	96.8867	104.019	125.185	114.437
MD01G1176600	93.0966	90.2351	119.385	84.0143	91.9067	108.95
MD01G1177000	43.356	64.2313	59.348	55.8935	78.7272	69.3773
MD01G1177100	91.5834	127.609	145.977	83.9659	128.65	166.994
MD01G1177200	240.203	251.355	119.771	240.405	219.835	123.733
MD01G1177300	9.00474	13.8548	22.0563	11.1842	15.5439	22.0172
MD01G1177400	8.39083	17.0286	31.8493	7.90331	17.5716	33.0522
MD01G1177500	2.62221	1.7099	1.35746	2.46991	1.66469	1.44922
MD01G1177600	9.23477	9.53923	10.1117	7.70636	9.70456	9.19041
MD01G1178000	11.0745	11.6619	13.3478	10.9696	11.2793	13.5709
MD01G1178200	12.7352	12.5857	24.8274	16.1409	12.5318	18.031
MD01G1178300	0.217833	0.946165	0.54132	0.54064	1.27316	0.459513
MD01G1178400	4.56105	6.33862	4.05435	4.64542	7.19445	3.7129
MD01G1178500	0.654552	1.1404	0.339979	0.752687	0.758351	0.665032
MD01G1178700	0.545269	0.476467	0.783667	0.681659	0.443614	0.653651
MD01G1178900	3.61904	3.60315	4.92716	4.36154	3.41079	3.40796
MD01G1179300	1.33408	1.27291	1.76889	1.58405	1.05557	1.56918
MD01G1179500	1.11606	1.37661	0.318978	1.1585	1.39128	0.406581
MD01G1179600	4.71241	5.02731	3.44452	4.41352	5.76111	4.13403
MD01G1179700	1.82991	1.73224	4.37225	2.26381	1.55132	3.96112
MD01G1179800	3.22668	3.13589	14.3761	4.06239	2.89435	15.0099
MD01G1179900	71.9916	68.4902	46.693	63.0875	54.7039	56.7651
MD01G1180200	5.23425	6.40174	3.97051	5.75385	5.08975	5.32029
MD01G1180300	4.10052	5.67158	4.03108	4.14871	5.54977	4.58899
MD01G1180500	2.7214	2.87882	3.65576	3.6405	2.45788	3.08492
MD01G1180600	59.413	47.3456	48.1235	54.912	43.6863	48.621
MD01G1180800	18.1688	15.7964	11.8129	16.541	14.543	10.1592
MD01G1180900	0.274123	0.497969	0.442285	0.340366	0.815993	0.269274
MD01G1181200	21.5509	19.8388	20.3498	20.838	19.2741	22.6646
MD01G1181300	0.142758	0.223095	0.343277	0.260068	0.271237	0.293024
MD01G1181400	1.0758	1.04857	0.819685	1.28813	0.811377	0.982024
MD01G1181500	0.798099	0.544311	0.428941	0.962398	0.758478	0.732266
MD01G1182200	8.2671	6.76052	6.69412	8.04841	6.94088	7.36406
MD01G1182500	15.2285	13.2714	13.9333	17.1386	16.2421	15.8266
MD01G1182700	9.84961	14.1118	11.2761	9.99726	13.7698	12.5813
MD01G1182800	30.706	27.7233	31.1469	27.3572	26.4135	30.7251
MD01G1183000	0.397308	0.467292	0.186117	0.316131	0.448388	0.337853
MD01G1183300	0.483309	0.416226	0.738962	0.34557	0.401214	0.663229
MD01G1184200	0.837847	0.731619	0.630514	1.61797	0.950156	2.07356
MD01G1184400	4.85436	3.71439	4.54123	4.73152	3.87512	4.28311
MD01G1184500	8.89039	13.7563	13.2482	11.925	15.0451	15.1533
MD01G1184600	6.21535	9.69768	1.74481	7.22827	10.4234	2.22885
MD01G1184700	169.971	177.305	116.948	182.582	203.25	113.96
MD01G1184800	3.22512	2.69976	2.94567	3.56956	2.93671	3.35164
MD01G1184900	0.246556	0.0834545	0.0254581	0.419066	0.0511116	0.080734
MD01G1185100	45.5906	39.5884	43.5119	40.4166	39.8876	47.3234
MD01G1185300	2.05351	1.75464	0.547084	2.25248	1.63598	0.567748
MD01G1185400	9.30706	8.54035	7.09008	9.70678	8.2939	6.68282
MD01G1185500	77.068	32.8593	5.89228	95.9765	21.9373	4.20556
MD01G1185600	24.4193	17.7548	16.3133	23.486	16.0216	16.3407
MD01G1185700	1.89721	1.75846	1.52726	2.5517	2.25152	1.31876
MD01G1185800	0.181081	0.299626	0.442155	0.200736	0.213179	0.247547
MD01G1185900	6.45301	4.19812	8.08131	5.49684	4.18333	6.73364
MD01G1186100	4.90419	5.95154	8.6172	4.85346	6.00043	8.35594
MD01G1186200	1.68992	1.45752	0.0912524	1.02424	1.08465	0.3951
MD01G1186400	4.59099	6.86524	9.07559	4.80054	6.67154	10.014
MD01G1186500	1.35172	3.21748	2.56395	1.37554	2.81631	2.59488
MD01G1186600	7.99563	7.06888	10.3445	7.5336	6.62868	9.16472
MD01G1186700	2.54855	7.43634	11.9717	2.41332	10.437	15.5076
MD01G1186800	1.06524	1.32959	0.971284	0.919752	1.21793	0.848499
MD01G1186900	1.97574	4.37027	2.81257	1.81608	3.47381	5.09586
MD01G1187000	0.420506	0.641017	0.365189	0.397508	0.42809	0.268708
MD01G1187300	8.14158	6.18691	7.49108	8.39291	6.96079	6.29067
MD01G1187400	10.7692	6.94155	11.3934	9.35724	6.45769	10.1823
MD01G1187500	35.5483	57.0903	45.1786	40.255	67.1405	53.2742
MD01G1187600	12.0897	19.0914	11.5282	14.0493	21.7733	13.0062
MD01G1187700	7.92657	4.43266	3.15536	9.70466	3.97073	2.67581
MD01G1187800	68.8127	100.69	44.4189	77.2889	82.9461	48.3744
MD01G1187900	8.7535	6.38528	5.7498	8.91246	5.95245	5.56225
MD01G1188100	1.41907	0.939329	1.11246	1.86666	1.83584	1.29972
MD01G1188200	27.0151	3.13403	10.3003	28.7601	3.10719	5.70428
MD01G1188300	0.409676	0.691859	0.184317	0.488573	0.594902	0.205064
MD01G1188900	4.33932	5.22394	3.92085	4.44606	4.1153	3.90229
MD01G1189000	2.71229	2.57214	2.69247	2.20096	2.5194	2.54704
MD01G1189200	4.63319	5.16253	3.43917	4.75886	4.52351	2.69852
MD01G1189800	4.21982	5.60523	6.16757	4.3023	4.6384	5.38142
MD01G1190000	2.76327	3.85836	2.8135	4.20042	5.34687	4.23582
MD01G1190100	1.51139	1.97813	1.18862	1.59827	1.94526	1.26705
MD01G1190300	4.21394	6.58369	4.69107	4.37823	6.24219	4.22044
MD01G1190500	3.89334	4.27429	2.82101	4.04315	3.34778	2.61858
MD01G1190700	6.14627	6.10678	5.14919	5.91705	5.7415	4.80993
MD01G1190900	0.393008	0.483393	0.614606	0.74274	0.538105	0.342068
MD01G1191000	1.15505	0.622879	1.21683	1.74152	0.677047	0.208862
MD01G1191400	0.743267	0.71411	1.01534	0.733916	0.613752	0.65512
MD01G1191500	0.484416	0.993346	0.561486	0.398578	0.919511	0.187682
MD01G1191600	0.395219	0.149934	0.194006	0.429557	0.115805	0.0904672
MD01G1192300	30.4301	66.1591	33.4689	26.9674	63.939	38.482
MD01G1193000	7.11729	6.63485	1.5068	8.45764	5.4854	1.08969
MD01G1193100	3.67794	4.35707	3.03943	3.1138	3.56895	3.97316
MD01G1193200	0.445874	0.416587	0.0194737	0.549452	0.233991	0
MD01G1193900	12.4352	12.0029	8.91991	11.2163	10.9146	7.4421
MD01G1194100	1.20191	2.03964	0.869183	2.5108	2.66507	1.08969
MD01G1194200	1.00326	1.00062	0.54712	0.881494	1.12454	0.53547
MD01G1194400	0.365189	1.78426	1.85577	0.397128	1.27671	0.931459
MD01G1194700	8.32305	135.291	109.608	6.86177	152.663	132.052
MD01G1195100	0.0172169	2.81208	9.62554	0.0182257	4.89234	11.3211
MD01G1195200	1.39359	296.803	456.132	1.76176	361.787	619.764
MD01G1195300	0.283077	1.34098	6.72153	0.60165	1.66965	4.44828
MD01G1195600	21.7856	14.0075	13.8284	20.1943	13.2379	13.6688
MD01G1195700	4.2053	2.06712	0.880917	4.51229	1.53343	0.778011
MD01G1195800	1.26038	3.84362	1.60255	1.17082	4.12395	1.87248
MD01G1195900	8.23804	1.50315	1.4968	8.61798	1.64973	1.59841
MD01G1196000	24.0427	24.1828	20.5278	23.2836	22.1512	20.0113
MD01G1196400	4.9021	9.10895	10.8364	4.40567	9.3395	12.1612
MD01G1196700	26.1582	24.5337	26.9171	24.8903	24.5389	29.4559
MD01G1196800	0.414103	0.122648	1.05057	4.17979	0.118958	0.478179
MD01G1196900	13.1561	5.39022	5.69069	11.2156	5.27321	4.47746
MD01G1197300	17.5447	20.3551	22.9922	19.3798	20.4179	21.4429
MD01G1197600	4.9476	3.6456	2.73331	4.46302	3.47848	2.51648
MD01G1197700	2.7129	5.20851	3.51481	3.41662	4.76594	4.00477
MD01G1198000	35.2548	49.0513	67.4934	30.7059	54.0092	77.2223
MD01G1198100	14.2176	13.1014	10.8663	15.5587	13.2002	9.62365
MD01G1198200	0.805264	0.57878	0.589129	0.948867	0.755339	0.353257
MD01G1198300	4.87188	4.36523	4.56486	5.36043	4.55529	3.55871
MD01G1199000	1.36942	2.90865	2.01121	1.81611	4.26636	3.26615
MD01G1199100	15.1031	13.6307	16.4716	13.2941	12.6208	17.6848
MD01G1199200	13.942	8.96976	8.09463	10.7167	8.60537	7.07471
MD01G1199300	5.12415	5.35988	4.89389	6.2865	5.1972	5.36517
MD01G1199500	222.06	198.147	172.611	222.928	192.446	182.216
MD01G1199600	44.3458	31.5391	44.9386	42.337	33.2214	40.821
MD01G1199900	24.0087	21.0217	28.4118	25.6329	21.1015	26.6289
MD01G1200000	0.186138	0.325319	0.0819195	0.179596	0.245299	0.0876399
MD01G1200400	0.997225	0.792085	0.113465	0.8174	0.523965	0.129774
MD01G1200600	1.65162	2.75083	1.61563	2.06679	2.84176	1.38507
MD01G1200700	6.46404	10.6135	8.79307	6.162	9.14734	9.56267
MD01G1200800	0.175246	0.106475	0.034382	0.0643222	0.127123	0.0450907
MD01G1201100	2.85552	3.1695	2.99419	2.354	2.41707	2.65067
MD01G1201200	4.38687	27.4176	10.112	2.7407	23.0209	13.696
MD01G1201400	2.59691	2.23161	1.44025	3.56143	2.39764	0.621143
MD01G1201700	5.47946	3.90507	3.29002	5.44258	4.30245	2.84786
MD01G1201900	0.0363342	0.0555287	9.50271	0.018113	0.97862	0.973724
MD01G1202100	1.6297	2.7722	3.01231	1.96027	2.78908	4.24213
MD01G1202200	2.62083	1.68921	1.03023	2.08195	1.69184	1.1198
MD01G1203100	30.6075	45.5527	34.8051	30	41.5242	30.2806
MD01G1203500	23.0962	21.0754	21.4043	23.0772	18.9328	21.4746
MD01G1203600	0.462255	0.596964	0.113849	0.360248	0.448513	0.228233
MD01G1203700	4.46846	4.99035	5.1023	4.54904	5.85428	8.43388
MD01G1204000	6.44452	7.85925	10.9003	7.06886	9.00771	11.469
MD01G1204300	0.881618	1.78728	2.22768	0.986624	2.13599	2.78326
MD01G1204400	4.17102	5.24794	6.90853	4.36526	5.96535	10.7327
MD01G1204500	18.023	25.6322	24.4865	22.4715	26.8245	32.2274
MD01G1204600	28.8087	23.584	26.4299	27.5139	23.5957	27.6045
MD01G1204700	10.0207	8.5409	7.99868	9.04429	8.37321	9.37783
MD01G1204900	26.3007	30.6917	39.9709	22.429	35.329	53.9641
MD01G1205000	6.54543	5.42918	4.68584	7.37553	5.70808	4.63065
MD01G1205100	4.87192	3.59631	4.44287	4.37083	3.58071	4.90683
MD01G1205200	22.3422	30.5643	25.762	21.701	32.4512	29.1883
MD01G1205300	3.11701	3.59921	3.51701	3.42443	3.67809	3.56148
MD01G1205400	4.69822	7.75331	5.19461	7.33838	8.09172	6.23046
MD01G1205500	15.5359	18.3243	19.3069	14.2216	17.7013	19.5394
MD01G1205800	20.5591	26.3041	24.9708	19.6244	25.3806	24.1833
MD01G1205900	0.888131	0.904042	1.91123	2.70621	1.68108	2.69281
MD01G1206000	66.5609	50.0973	54.1275	76.4992	50.0498	52.6227
MD01G1206300	91.7676	12.8119	26.1501	106.801	15.5359	13.1747
MD01G1206700	2.1393	1.04319	3.33044	3.40003	1.73818	0.638948
MD01G1206800	6.79046	26.4788	63.1154	5.34153	29.3416	97.8492
MD01G1207000	21.5371	25.7065	39.8312	21.0049	24.2929	39.1415
MD01G1207300	0.427249	0.257842	0.0287568	0.603308	0.340125	0.137764
MD01G1207400	29.7194	35.4998	31.3798	28.4417	34.0026	35.8944
MD01G1207500	5.88562	6.47428	5.1091	5.51832	7.38768	4.54272
MD01G1207700	7.54667	2.97317	1.66834	6.3152	2.45992	1.05235
MD01G1207800	4.7729	4.8293	5.91348	4.01912	4.46036	5.5997
MD01G1207900	40.5528	49.9802	53.3621	41.5822	48.4368	59.2447
MD01G1208000	32.3267	40.3294	37.9142	29.9975	36.9456	43.3108
MD01G1208100	1.04029	1.26534	0.943904	1.17344	1.39139	1.47796
MD01G1208200	1.45688	2.05396	1.25276	1.57166	1.94964	1.12911
MD01G1208300	6.3977	4.98322	11.6102	11.545	6.15348	10.1062
MD01G1208600	9.55567	7.31913	7.93328	9.80089	7.43679	8.04478
MD01G1208700	136.402	16.7213	6.50813	131.317	21.6754	9.90497
MD01G1208900	10.5001	8.65707	14.3042	12.2622	9.09097	12.8807
MD01G1209000	12.0702	1.84174	7.99351	19.428	1.47325	2.78263
MD01G1209100	4.05968	0.934102	4.11472	5.9487	0.717246	1.44019
MD01G1209200	5.33128	2.75983	5.91243	5.70879	2.57908	2.84708
MD01G1209300	1.7172	1.28502	0.0785056	2.55025	1.33792	0.159314
MD01G1209500	7.99622	5.20514	2.46092	7.89045	5.13902	2.3197
MD01G1209600	1.98372	1.0406	0.990762	1.48334	1.22993	0.793682
MD01G1210000	19.8651	19.5242	23.2978	19.2212	20.0364	23.0227
MD01G1210100	5.0731	5.47951	5.84393	5.94264	6.38648	5.79548
MD01G1210300	46.055	45.4729	46.2108	49.6285	51.7358	50.874
MD01G1210400	68.246	52.7112	53.1946	70.4835	57.4526	47.8365
MD01G1210500	7.06365	5.9665	6.65215	7.0435	6.85024	6.82928
MD01G1210600	9.40473	20.9226	38.09	25.1974	37.9493	26.1112
MD01G1210900	269.722	226.359	181.153	233.086	230.052	170.467
MD01G1211000	8.67324	2.98008	5.1132	11.2439	2.47482	2.39233
MD01G1211100	4.26421	7.36921	19.5113	4.42629	8.27595	19.5594
MD01G1211200	6.80467	7.42736	8.18209	7.46198	7.65992	8.93156
MD01G1211300	2.27031	1.88065	1.16505	1.84818	1.03166	0.78251
MD01G1211400	0.524445	0.253857	0.214015	0.440669	0.270999	0.294724
MD01G1211500	0.0133361	0.298467	0.104787	0.0150967	0.373017	0.037307
MD01G1211600	1.31695	24.9458	6.95585	1.28637	24.6881	6.19747
MD01G1212000	3.3627	3.37233	2.00045	3.02759	3.34712	2.56685
MD01G1212200	5.38213	6.65409	6.5871	5.32156	6.35853	7.28772
MD01G1212700	0.0816501	0.0667284	0.381053	0.0687081	0.0722098	0.402151
MD01G1212800	48.6054	52.7213	94.4111	47.0374	57.7538	93.3103
MD01G1212900	0.101448	0.529812	1.31147	0.314151	0.455892	0.365622
MD01G1213000	0.499256	0.776567	0.209128	0.326525	1.21949	1.02749
MD01G1213100	227.687	516.718	334.03	345.017	635.092	379.262
MD01G1213200	0.5569	0.652751	0.798142	0.419443	0.483662	0.517674
MD01G1213300	683.958	893.468	570.75	1048.95	1004.67	313.525
[truncated: 26,314 more rows]
