# Supplementary material for: Transcriptomic Insights on the Preventive Action of Apple (cv Granny Smith) Skin Wounding on Superficial Scald Development
Source: Int J Mol Sci. 2021 Dec 14;22(24):13425. doi: 10.3390/ijms222413425 (PMC8705499; doi:10.3390/ijms222413425)
Supplement: Supplementary file 1 [file ijms-22-13425-s001.zip › Supplementary dataset S4_MapMan_3M_WvsC_completo.xls]

## Sheet: Metabolism
BinCode	BinName	id	type	description	log2FC
AA
13.1.4.1.4	amino acid metabolism.synthesis.branched chain group.common.branched-chain amino acid aminotransferase	md05g1110500	Transcript	(at1g50090 : 357.0) D-aminoacid aminotransferase-like PLP-dependent enzymes superfamily protein; FUNCTIONS IN: branched-chain-amino-acid transaminase activity, catalytic activity; INVOLVED IN: branched chain family amino acid metabolic process, metabolic process; LOCATED IN: cellular_component unknown; EXPRESSED IN: root; CONTAINS InterPro DOMAIN/s: Aminotransferase, class IV (InterPro:IPR001544)…	-2.06583
13.1.5.2.41	amino acid metabolism.synthesis.serine-glycine-cysteine group.glycine.sarcosine oxidase	md08g1126500	Transcript	(at2g24580 : 582.0) FAD-dependent oxidoreductase family protein; FUNCTIONS IN: sarcosine oxidase activity; INVOLVED IN: tetrahydrofolate metabolic process, oxidation reduction; LOCATED IN: cellular_component unknown; EXPRESSED IN: 23 plant structures; EXPRESSED DURING: 13 growth stages; CONTAINS InterPro DOMAIN/s: FAD dependent oxidoreductase (InterPro:IPR006076), Sarcosine oxidase, monomeric (In…	0.549571
13.1.6.1.10	amino acid metabolism.synthesis.aromatic aa.chorismate.dehydroquinate/shikimate dehydrogenase	md12g1228800	Transcript	(at3g06350 : 632.0) MATERNAL EFFECT EMBRYO ARREST 32 (MEE32); FUNCTIONS IN: NADP or NADPH binding, 3-dehydroquinate dehydratase activity, shikimate 5-dehydrogenase activity, binding, catalytic activity; INVOLVED IN: embryo development ending in seed dormancy; LOCATED IN: chloroplast stroma, chloroplast; EXPRESSED IN: 23 plant structures; EXPRESSED DURING: 15 growth stages; CONTAINS InterPro DOMAI…	-3.24864
Fermentation
5.1	fermentation.LDH	md16g1010900	Transcript	(at4g17260 : 536.0) Lactate/malate dehydrogenase family protein; FUNCTIONS IN: in 6 functions; INVOLVED IN: response to salt stress, response to abscisic acid stimulus; LOCATED IN: plasma membrane; EXPRESSED IN: 24 plant structures; EXPRESSED DURING: 13 growth stages; CONTAINS InterPro DOMAIN/s: L-lactate dehydrogenase (InterPro:IPR011304), Lactate/malate dehydrogenase, C-terminal (InterPro:IPR02…	-2.94984
5.10	fermentation.aldehyde dehydrogenase	md13g1090800	Transcript	(at1g23800 : 875.0) Encodes a mitochondrial aldehyde dehydrogenase; nuclear gene for mitochondrial product.; aldehyde dehydrogenase 2B7 (ALDH2B7); FUNCTIONS IN: 3-chloroallyl aldehyde dehydrogenase activity, aldehyde dehydrogenase (NAD) activity; INVOLVED IN: oxidation reduction, metabolic process; LOCATED IN: mitochondrion; EXPRESSED IN: 13 plant structures; EXPRESSED DURING: LP.06 six leaves vi…	-2.57149
5.10	fermentation.aldehyde dehydrogenase	md15g1187300	Transcript	(at3g24503 : 767.0) Arabidopsis thaliana aldehyde dehydrogenase AtALDH1a mRNA. a sinapaldehyde dehydrogenase catalyzes both the oxidation of coniferylaldehyde and sinapaldehyde forming ferulic acid and sinapic acid, respectively; aldehyde dehydrogenase 2C4 (ALDH2C4); FUNCTIONS IN: 3-chloroallyl aldehyde dehydrogenase activity, coniferyl-aldehyde dehydrogenase activity, aldehyde dehydrogenase (NAD…	-2.97621
Lipids
11.3	lipid metabolism.Phospholipid synthesis	md06g1226700	Transcript	(at3g18000 : 858.0) Arabidopsis thaliana N-methyltransferase-like protein mRNA. Reduce transmission through pollen.; XIPOTL 1 (XPL1); CONTAINS InterPro DOMAIN/s: Methyltransferase type 11 (InterPro:IPR013216); BEST Arabidopsis thaliana protein match is: S-adenosyl-L-methionine-dependent methyltransferases superfamily protein (TAIR:AT1G48600.2); Has 22524 Blast hits to 22132 proteins in 2666 speci…	-1.1501
11.3.2	lipid metabolism.Phospholipid synthesis.choline kinase	md05g1034200	Transcript	(at1g71697 : 496.0) Encodes choline kinase. mRNA levels are increased in response to wounding.; choline kinase 1 (CK1); FUNCTIONS IN: choline kinase activity; INVOLVED IN: response to salt stress, response to wounding; LOCATED IN: cellular_component unknown; EXPRESSED IN: 24 plant structures; EXPRESSED DURING: 15 growth stages; CONTAINS InterPro DOMAIN/s: Choline kinase, N-terminal (InterPro:IPR0…	-2.0991
11.1.8	lipid metabolism.FA synthesis and FA elongation.acyl coa ligase	md17g1287600	Transcript	(gnl|cdd|82505 : 747.0) no description available & (at1g66120 : 721.0) AMP-dependent synthetase and ligase family protein; FUNCTIONS IN: catalytic activity; INVOLVED IN: metabolic process; EXPRESSED IN: embryo, sepal, male gametophyte, carpel, stamen; EXPRESSED DURING: 4 anthesis, C globular stage, petal differentiation and expansion stage; CONTAINS InterPro DOMAIN/s: AMP-dependent synthetase/lig…	-2.0872
11.1.8	lipid metabolism.FA synthesis and FA elongation.acyl coa ligase	md17g1272700	Transcript	(at5g16370 : 795.0) acyl activating enzyme 5 (AAE5); FUNCTIONS IN: catalytic activity; INVOLVED IN: metabolic process; LOCATED IN: peroxisome; EXPRESSED IN: leaf; CONTAINS InterPro DOMAIN/s: AMP-binding, conserved site (InterPro:IPR020845), AMP-dependent synthetase/ligase (InterPro:IPR000873); BEST Arabidopsis thaliana protein match is: AMP-dependent synthetase and ligase family protein (TAIR:AT5…	0.609439
11.8	lipid metabolism.'exotics'(steroids, squalene etc)	md05g1334200	Transcript	(at5g54500 : 296.0) Encodes a flavin mononucleotide-binding flavodoxin-like quinone reductase that is a primary auxin-response gene.; flavodoxin-like quinone reductase 1 (FQR1); CONTAINS InterPro DOMAIN/s: NADPH-dependent FMN reductase (InterPro:IPR005025), Flavoprotein WrbA (InterPro:IPR010089), Flavodoxin/nitric oxide synthase (InterPro:IPR008254); BEST Arabidopsis thaliana protein match is: Qu…	-2.91116
11.9.3.1	lipid metabolism.lipid degradation.lysophospholipases.phospholipase D	md04g1069600	Transcript	(at2g42010 : 1301.0) phospholipase D (PLDbeta); phospholipase D beta 1 (PLDBETA1); FUNCTIONS IN: phospholipase D activity, protein binding, phosphatidylinositol-4,5-bisphosphate binding; INVOLVED IN: response to cadmium ion, defense response to bacterium, incompatible interaction; EXPRESSED IN: 19 plant structures; EXPRESSED DURING: 10 growth stages; CONTAINS InterPro DOMAIN/s: C2 membrane target…	-1.5719
11.9.3.2	lipid metabolism.lipid degradation.lysophospholipases.carboxylesterase	md02g1276600	Transcript	(gnl|cdd|36728 : 210.0) no description available & (at5g16080 : 181.0) carboxyesterase 17 (CXE17); FUNCTIONS IN: hydrolase activity; INVOLVED IN: metabolic process; LOCATED IN: cellular_component unknown; EXPRESSED IN: 11 plant structures; EXPRESSED DURING: 4 anthesis, petal differentiation and expansion stage; CONTAINS InterPro DOMAIN/s: Lipase, GDXG, active site (InterPro:IPR002168), Alpha/beta…	-2.63468
11.9.3.2	lipid metabolism.lipid degradation.lysophospholipases.carboxylesterase	md07g1043400	Transcript	(gnl|cdd|36728 : 209.0) no description available & (at5g16080 : 174.0) carboxyesterase 17 (CXE17); FUNCTIONS IN: hydrolase activity; INVOLVED IN: metabolic process; LOCATED IN: cellular_component unknown; EXPRESSED IN: 11 plant structures; EXPRESSED DURING: 4 anthesis, petal differentiation and expansion stage; CONTAINS InterPro DOMAIN/s: Lipase, GDXG, active site (InterPro:IPR002168), Alpha/beta…	-3.18822
11.9.3.3	lipid metabolism.lipid degradation.lysophospholipases.glycerophosphodiester phosphodiesterase	md02g1249500	Transcript	(at5g38280 : 328.0) putative receptor serine/threonine kinase PR5K (PR5K) mRNA, PR5-like receptor kinase; PR5-like receptor kinase (PR5K); FUNCTIONS IN: transmembrane receptor protein serine/threonine kinase activity, kinase activity; INVOLVED IN: response to fungus; LOCATED IN: endomembrane system; EXPRESSED IN: 6 plant structures; EXPRESSED DURING: petal differentiation and expansion stage; CON…	-1.3497
11.9.3.3	lipid metabolism.lipid degradation.lysophospholipases.glycerophosphodiester phosphodiesterase	md02g1235600	Transcript	(at5g38280 : 316.0) putative receptor serine/threonine kinase PR5K (PR5K) mRNA, PR5-like receptor kinase; PR5-like receptor kinase (PR5K); FUNCTIONS IN: transmembrane receptor protein serine/threonine kinase activity, kinase activity; INVOLVED IN: response to fungus; LOCATED IN: endomembrane system; EXPRESSED IN: 6 plant structures; EXPRESSED DURING: petal differentiation and expansion stage; CON…	-1.40983
11.9.3.3	lipid metabolism.lipid degradation.lysophospholipases.glycerophosphodiester phosphodiesterase	md01g1059700	Transcript	(at5g38260 : 339.0) Protein kinase superfamily protein; FUNCTIONS IN: kinase activity; INVOLVED IN: protein amino acid phosphorylation; LOCATED IN: endomembrane system; CONTAINS InterPro DOMAIN/s: Protein kinase, ATP binding site (InterPro:IPR017441), Protein kinase, catalytic domain (InterPro:IPR000719), Serine-threonine/tyrosine-protein kinase (InterPro:IPR001245), Protein kinase-like domain (I…	-2.5641
11.9.3.3	lipid metabolism.lipid degradation.lysophospholipases.glycerophosphodiester phosphodiesterase	md07g1018100	Transcript	(gnl|cdd|36401 : 292.0) no description available & (at5g24080 : 251.0) Protein kinase superfamily protein; FUNCTIONS IN: protein serine/threonine kinase activity, protein kinase activity, kinase activity, ATP binding; INVOLVED IN: protein amino acid phosphorylation; LOCATED IN: cellular_component unknown; EXPRESSED IN: sperm cell, stamen; EXPRESSED DURING: 4 anthesis; CONTAINS InterPro DOMAIN/s: …	-2.61298
11.9.3.3	lipid metabolism.lipid degradation.lysophospholipases.glycerophosphodiester phosphodiesterase	md07g1070700	Transcript	(at4g18250 : 325.0) receptor serine/threonine kinase, putative; FUNCTIONS IN: transmembrane receptor protein serine/threonine kinase activity, kinase activity; INVOLVED IN: protein amino acid phosphorylation; EXPRESSED IN: 8 plant structures; EXPRESSED DURING: LP.06 six leaves visible, LP.04 four leaves visible, LP.10 ten leaves visible, LP.02 two leaves visible, LP.08 eight leaves visible; CONTA…	-1.30603
11.9.4.5	lipid metabolism.lipid degradation.beta-oxidation.acyl-CoA thioesterase	md10g1091900	Transcript	(at3g48690 : 296.0) Encodes a protein with carboxylesterase whose activity was tested using both pNA and 2,4-D-methyl.; CXE12; FUNCTIONS IN: carboxylesterase activity; INVOLVED IN: response to salt stress; LOCATED IN: cytoplasm; EXPRESSED IN: 24 plant structures; EXPRESSED DURING: 14 growth stages; CONTAINS InterPro DOMAIN/s: Lipase, GDXG, active site (InterPro:IPR002168), Alpha/beta hydrolase fo…	-3.3934
Terpenes
16.1	secondary metabolism.isoprenoids	md09g1168300	Transcript	(gnl|cdd|35718 : 1302.0) no description available & (at1g78950 : 1243.0) Terpenoid cyclases family protein; CONTAINS InterPro DOMAIN/s: Terpene synthase, conserved site (InterPro:IPR002365), Squalene cyclase (InterPro:IPR018333), Terpenoid cylases/protein prenyltransferase alpha-alpha toroid (InterPro:IPR008930), Prenyltransferase/squalene oxidase (InterPro:IPR001330); BEST Arabidopsis thaliana p…	-2.51084
16.1	secondary metabolism.isoprenoids	md09g1168200	Transcript	(gnl|cdd|35718 : 1257.0) no description available & (at1g78950 : 1195.0) Terpenoid cyclases family protein; CONTAINS InterPro DOMAIN/s: Terpene synthase, conserved site (InterPro:IPR002365), Squalene cyclase (InterPro:IPR018333), Terpenoid cylases/protein prenyltransferase alpha-alpha toroid (InterPro:IPR008930), Prenyltransferase/squalene oxidase (InterPro:IPR001330); BEST Arabidopsis thaliana p…	-2.03084
16.1.2.7	secondary metabolism.isoprenoids.mevalonate pathway.isopentenyl pyrophosphate:dimethyllallyl pyrophosphate isomerase	md04g1245100	Transcript	(at5g16440 : 437.0) Encodes a protein with isopentenyl diphosphate:dimethylallyl diphosphate isomerase activity. There is genetic evidence that it functions in the mevalonate, but not the MEP biosynthetic pathway.; isopentenyl diphosphate isomerase 1 (IPP1); FUNCTIONS IN: isopentenyl-diphosphate delta-isomerase activity; INVOLVED IN: chlorophyll biosynthetic process, isoprenoid biosynthetic proce…	-0.744734
16.1.2.9	secondary metabolism.isoprenoids.mevalonate pathway.farnesyl pyrophosphate synthetase	md10g1340100	Transcript	(at5g47770 : 589.0) Encodes a protein with farnesyl diphosphate synthase activity.; farnesyl diphosphate synthase 1 (FPS1); FUNCTIONS IN: dimethylallyltranstransferase activity, geranyltranstransferase activity; INVOLVED IN: farnesyl diphosphate biosynthetic process, isoprenoid biosynthetic process; EXPRESSED IN: 24 plant structures; EXPRESSED DURING: 14 growth stages; CONTAINS InterPro DOMAIN/s:…	-0.884369
16.1.5	secondary metabolism.isoprenoids.terpenoids	md09g1168300	Transcript	(gnl|cdd|35718 : 1302.0) no description available & (at1g78950 : 1243.0) Terpenoid cyclases family protein; CONTAINS InterPro DOMAIN/s: Terpene synthase, conserved site (InterPro:IPR002365), Squalene cyclase (InterPro:IPR018333), Terpenoid cylases/protein prenyltransferase alpha-alpha toroid (InterPro:IPR008930), Prenyltransferase/squalene oxidase (InterPro:IPR001330); BEST Arabidopsis thaliana p…	-2.51084
16.1.5	secondary metabolism.isoprenoids.terpenoids	md09g1168200	Transcript	(gnl|cdd|35718 : 1257.0) no description available & (at1g78950 : 1195.0) Terpenoid cyclases family protein; CONTAINS InterPro DOMAIN/s: Terpene synthase, conserved site (InterPro:IPR002365), Squalene cyclase (InterPro:IPR018333), Terpenoid cylases/protein prenyltransferase alpha-alpha toroid (InterPro:IPR008930), Prenyltransferase/squalene oxidase (InterPro:IPR001330); BEST Arabidopsis thaliana p…	-2.03084
N-misc
16.4.1	secondary metabolism.N misc.alkaloid-like	md10g1244300	Transcript	(at4g20820 : 508.0) FAD-binding Berberine family protein; FUNCTIONS IN: electron carrier activity, oxidoreductase activity, FAD binding, catalytic activity; INVOLVED IN: oxidation reduction; EXPRESSED IN: 6 plant structures; EXPRESSED DURING: LP.06 six leaves visible, LP.04 four leaves visible, LP.08 eight leaves visible; CONTAINS InterPro DOMAIN/s: FAD-binding, type 2 (InterPro:IPR016166), Oxyge…	-3.68505
16.4.1	secondary metabolism.N misc.alkaloid-like	md05g1267900	Transcript	(at5g44440 : 487.0) FAD-binding Berberine family protein; FUNCTIONS IN: electron carrier activity, oxidoreductase activity, FAD binding, catalytic activity; LOCATED IN: endomembrane system; EXPRESSED IN: petal, embryo, sepal, pedicel, flower; EXPRESSED DURING: 4 anthesis, C globular stage, petal differentiation and expansion stage; CONTAINS InterPro DOMAIN/s: FAD-binding, type 2 (InterPro:IPR0161…	-3.02256
S-misc
16.5.1.1.1.1	secondary metabolism.sulfur-containing.glucosinolates.synthesis.aliphatic.branched-chain amino acid aminotransferase (BCAT/MAAT)	md05g1110500	Transcript	(at1g50090 : 357.0) D-aminoacid aminotransferase-like PLP-dependent enzymes superfamily protein; FUNCTIONS IN: branched-chain-amino-acid transaminase activity, catalytic activity; INVOLVED IN: branched chain family amino acid metabolic process, metabolic process; LOCATED IN: cellular_component unknown; EXPRESSED IN: root; CONTAINS InterPro DOMAIN/s: Aminotransferase, class IV (InterPro:IPR001544)…	-2.06583
16.5.1.1.1.8	secondary metabolism.sulfur-containing.glucosinolates.synthesis.aliphatic.UDP-glycosyltransferase	md10g1111000	Transcript	(at2g43820 : 442.0) Induced by Salicylic acid, virus, fungus and bacteria.Involved in the tryptophan synthesis pathway. Independent of NPR1 for their induction by salicylic acid. UGT74F1 transfers UDP:glucose to salicylic acid (forming a glucoside (SAG) and a glucose ester (SGE)), benzoic acid, and athranilate in vitro. UGT74F2 shows a weak ability to catalyze the formation of the p-aminobenzoate…	-3.03595
16.5.1.1.1.12	secondary metabolism.sulfur-containing.glucosinolates.synthesis.aliphatic.benzoate-CoA ligase	md17g1287600	Transcript	(gnl|cdd|82505 : 747.0) no description available & (at1g66120 : 721.0) AMP-dependent synthetase and ligase family protein; FUNCTIONS IN: catalytic activity; INVOLVED IN: metabolic process; EXPRESSED IN: embryo, sepal, male gametophyte, carpel, stamen; EXPRESSED DURING: 4 anthesis, C globular stage, petal differentiation and expansion stage; CONTAINS InterPro DOMAIN/s: AMP-dependent synthetase/lig…	-2.0872
16.5.1.1.3.4	secondary metabolism.sulfur-containing.glucosinolates.synthesis.indole.cytochrome P450 monooxygenase	md03g1281500	Transcript	(at4g37370 : 571.0) member of CYP81D; "cytochrome P450, family 81, subfamily D, polypeptide 8" (CYP81D8); FUNCTIONS IN: electron carrier activity, monooxygenase activity, iron ion binding, oxygen binding, heme binding; INVOLVED IN: response to karrikin; LOCATED IN: endoplasmic reticulum, plasma membrane; EXPRESSED IN: 20 plant structures; EXPRESSED DURING: 13 growth stages; CONTAINS InterPro DOMA…	-3.69027
16.5.99.1	secondary metabolism.sulfur-containing.misc.alliinase	md10g1035800	Transcript	(at1g34060 : 509.0) Pyridoxal phosphate (PLP)-dependent transferases superfamily protein; FUNCTIONS IN: carbon-sulfur lyase activity, pyridoxal phosphate binding, catalytic activity; LOCATED IN: endomembrane system; CONTAINS InterPro DOMAIN/s: Pyridoxal phosphate-dependent transferase, major domain (InterPro:IPR015424), EGF-like, alliinase (InterPro:IPR006947), Pyridoxal phosphate-dependent trans…	-2.44603
16.5.99.1	secondary metabolism.sulfur-containing.misc.alliinase	md05g1033800	Transcript	(at1g34060 : 509.0) Pyridoxal phosphate (PLP)-dependent transferases superfamily protein; FUNCTIONS IN: carbon-sulfur lyase activity, pyridoxal phosphate binding, catalytic activity; LOCATED IN: endomembrane system; CONTAINS InterPro DOMAIN/s: Pyridoxal phosphate-dependent transferase, major domain (InterPro:IPR015424), EGF-like, alliinase (InterPro:IPR006947), Pyridoxal phosphate-dependent trans…	-1.5315
misc
16.99	secondary metabolism.unspecified	md15g1079200	Transcript	(at5g42830 : 548.0) HXXXD-type acyl-transferase family protein; FUNCTIONS IN: transferase activity, transferring acyl groups other than amino-acyl groups, transferase activity; INVOLVED IN: biological_process unknown; LOCATED IN: cellular_component unknown; EXPRESSED IN: 17 plant structures; EXPRESSED DURING: 12 growth stages; CONTAINS InterPro DOMAIN/s: Transferase (InterPro:IPR003480); BEST Ara…	-1.28507
Phenylpropanoids
16.2	secondary metabolism.phenylpropanoids	md15g1079200	Transcript	(at5g42830 : 548.0) HXXXD-type acyl-transferase family protein; FUNCTIONS IN: transferase activity, transferring acyl groups other than amino-acyl groups, transferase activity; INVOLVED IN: biological_process unknown; LOCATED IN: cellular_component unknown; EXPRESSED IN: 17 plant structures; EXPRESSED DURING: 12 growth stages; CONTAINS InterPro DOMAIN/s: Transferase (InterPro:IPR003480); BEST Ara…	-1.28507
16.2	secondary metabolism.phenylpropanoids	md05g1127900	Transcript	(at4g35160 : 320.0) O-methyltransferase family protein; FUNCTIONS IN: methyltransferase activity, O-methyltransferase activity, protein dimerization activity; LOCATED IN: cytosol; CONTAINS InterPro DOMAIN/s: Winged helix-turn-helix transcription repressor DNA-binding (InterPro:IPR011991), Plant methyltransferase dimerisation (InterPro:IPR012967), O-methyltransferase, family 2 (InterPro:IPR001077)…	-2.87495
16.2.1	secondary metabolism.phenylpropanoids.lignin biosynthesis	md02g1153000	Transcript	(at3g50740 : 416.0) UGT72E1 is an UDPG:coniferyl alcohol glucosyltransferase which specifically glucosylates sinapyl- and coniferyl aldehydes. The enzyme is thought to be involved in lignin metabolism.; UDP-glucosyl transferase 72E1 (UGT72E1); CONTAINS InterPro DOMAIN/s: UDP-glucuronosyl/UDP-glucosyltransferase (InterPro:IPR002213); BEST Arabidopsis thaliana protein match is: UDP-Glycosyltransfer…	-1.46655
16.2.1.1	secondary metabolism.phenylpropanoids.lignin biosynthesis.PAL	md12g1116700	Transcript	(p45729|pal3_petcr : 1220.0) Phenylalanine ammonia-lyase 3 (EC 4.3.1.5) - Petroselinum crispum (Parsley) (Petroselinum hortense) & (at2g37040 : 1197.0) Encodes PAL1, a phenylalanine ammonia-lyase. Arabidopsis has four PALs: AT2G37040 (PAL1), AT3G53260 (PAL2), AT5G04230 (PAL3) and AT3G10340 (PAL4).; PHE ammonia lyase 1 (PAL1); FUNCTIONS IN: phenylalanine ammonia-lyase activity; INVOLVED IN: in 10 …	-2.08798
16.2.1.4	secondary metabolism.phenylpropanoids.lignin biosynthesis.HCT	md17g1224900	Transcript	(at5g48930 : 622.0) At5g48930 has been shown to encode for the hydroxycinnamoyl-Coenzyme A shikimate/quinate hydroxycinnamoyltransferase (HCT) both synthesizing and catabolizing the hydroxycinnamoylesters (coumaroyl/caffeoyl shikimate and quinate) involved in the phenylpropanoid pathway. Influence on the accumulation of flavonoids which in turn inhibit auxin transport and reduce plant growth.; hy…	-1.90621
16.2.1.7	secondary metabolism.phenylpropanoids.lignin biosynthesis.CCR1	md11g1064000	Transcript	(at5g58490 : 466.0) NAD(P)-binding Rossmann-fold superfamily protein; FUNCTIONS IN: coenzyme binding, binding, cinnamoyl-CoA reductase activity, catalytic activity; INVOLVED IN: lignin biosynthetic process, cellular metabolic process, metabolic process; LOCATED IN: cellular_component unknown; EXPRESSED IN: 24 plant structures; EXPRESSED DURING: 15 growth stages; CONTAINS InterPro DOMAIN/s: NAD-de…	1.12533
16.2.1.9	secondary metabolism.phenylpropanoids.lignin biosynthesis.COMT	md01g1089800	Transcript	(p28002|comt1_medsa : 236.0) Caffeic acid 3-O-methyltransferase (EC 2.1.1.68) (S-adenosysl-L-methionine:caffeic acid 3-O-methyltransferase) (COMT) (CAOMT) - Medicago sativa (Alfalfa) & (at5g54160 : 230.0) A caffeic acid/5-hydroxyferulic acid O-methyltransferase. Interacts with 14-4-3 proteins in yeast 2 hybrid assay. AtOMT1 (At5g54160) encodes a flavonol 3Ã­-O-methyltransferase that is highly act…	-1.20231
16.2.1.9	secondary metabolism.phenylpropanoids.lignin biosynthesis.COMT	md07g1161100	Transcript	(q8w013|comt1_catro : 386.0) Caffeic acid 3-O-methyltransferase (EC 2.1.1.68) (S-adenosysl-L-methionine:caffeic acid 3-O-methyltransferase) (COMT) (CAOMT) - Catharanthus roseus (Rosy periwinkle) (Madagascar periwinkle) & (at5g54160 : 358.0) A caffeic acid/5-hydroxyferulic acid O-methyltransferase. Interacts with 14-4-3 proteins in yeast 2 hybrid assay. AtOMT1 (At5g54160) encodes a flavonol 3Ã­-O-…	-3.15185
16.2.1.10	secondary metabolism.phenylpropanoids.lignin biosynthesis.CAD	md15g1008100	Transcript	(gnl|cdd|35246 : 438.0) no description available & (at4g39330 : 413.0) cinnamyl alcohol dehydrogenase 9 (CAD9); FUNCTIONS IN: oxidoreductase activity, zinc ion binding; INVOLVED IN: oxidation reduction; LOCATED IN: apoplast; EXPRESSED IN: 25 plant structures; EXPRESSED DURING: 15 growth stages; CONTAINS InterPro DOMAIN/s: GroES-like (InterPro:IPR011032), Alcohol dehydrogenase GroES-like (InterPro…	-2.01531
16.2.1.10	secondary metabolism.phenylpropanoids.lignin biosynthesis.CAD	md01g1042500	Transcript	(q9zrf1|mtdh_fraan : 607.0) Probable mannitol dehydrogenase (EC 1.1.1.255) (NAD-dependent mannitol dehydrogenase) - Fragaria ananassa (Strawberry) & (gnl|cdd|35246 : 492.0) no description available & (at4g37990 : 486.0) Encodes an aromatic alcohol:NADP+ oxidoreductase whose mRNA levels are increased in response to treatment with a variety of phytopathogenic bacteria. Though similar to mannitol de…	-4.10117

## Sheet: Regulation
BinCode	BinName	id	type	description	T3_woundVSctrl.txt
IAA
17.2.3	hormone metabolism.auxin.induced-regulated-responsive-activated	md10g1335000	Transcript	(at5g47530 : 401.0) Auxin-responsive family protein; CONTAINS InterPro DOMAIN/s: Cytochrome b561, eukaryote (InterPro:IPR004877), Uncharacterised conserved protein UCP037471 (InterPro:IPR017214), Protein of unknown function DUF568, DOMON-like (InterPro:IPR007613), DOMON related (InterPro:IPR005018), Cytochrome b561/ferric reductase transmembrane (InterPro:IPR006593); BEST Arabidopsis thaliana pro…	-1.88609
17.2.3	hormone metabolism.auxin.induced-regulated-responsive-activated	md08g1240600	Transcript	(at1g60750 : 389.0) NAD(P)-linked oxidoreductase superfamily protein; FUNCTIONS IN: oxidoreductase activity; INVOLVED IN: oxidation reduction; CONTAINS InterPro DOMAIN/s: Aldo/keto reductase (InterPro:IPR001395), Aldo/keto reductase subgroup (InterPro:IPR020471); BEST Arabidopsis thaliana protein match is: NAD(P)-linked oxidoreductase superfamily protein (TAIR:AT1G60730.1); Has 31420 Blast hits t…	-3.80333
17.2.3	hormone metabolism.auxin.induced-regulated-responsive-activated	md12g1240300	Transcript	(at1g60690 : 397.0) NAD(P)-linked oxidoreductase superfamily protein; FUNCTIONS IN: oxidoreductase activity, aldo-keto reductase activity; INVOLVED IN: oxidation reduction; LOCATED IN: plasma membrane, chloroplast envelope; EXPRESSED IN: 22 plant structures; EXPRESSED DURING: 13 growth stages; CONTAINS InterPro DOMAIN/s: Aldo/keto reductase (InterPro:IPR001395); BEST Arabidopsis thaliana protein …	-4.11749
17.2.3	hormone metabolism.auxin.induced-regulated-responsive-activated	md00g1067200	Transcript	(at1g19840 : 174.0) SAUR-like auxin-responsive protein family ; CONTAINS InterPro DOMAIN/s: Auxin responsive SAUR protein (InterPro:IPR003676); BEST Arabidopsis thaliana protein match is: SAUR-like auxin-responsive protein family (TAIR:AT1G75590.1); Has 1391 Blast hits to 1377 proteins in 26 species: Archae - 0; Bacteria - 0; Metazoa - 0; Fungi - 0; Plants - 1390; Viruses - 0; Other Eukaryotes - …	0.599939
17.2.3	hormone metabolism.auxin.induced-regulated-responsive-activated	md05g1359500	Transcript	(at4g17280 : 402.0) Auxin-responsive family protein; CONTAINS InterPro DOMAIN/s: Cytochrome b561, eukaryote (InterPro:IPR004877), Uncharacterised conserved protein UCP037471 (InterPro:IPR017214), Protein of unknown function DUF568, DOMON-like (InterPro:IPR007613), DOMON related (InterPro:IPR005018), Cytochrome b561/ferric reductase transmembrane (InterPro:IPR006593); BEST Arabidopsis thaliana pro…	-2.17668
17.2.3	hormone metabolism.auxin.induced-regulated-responsive-activated	md07g1117400	Transcript	(at3g60690 : 158.0) SAUR-like auxin-responsive protein family ; CONTAINS InterPro DOMAIN/s: Auxin responsive SAUR protein (InterPro:IPR003676); BEST Arabidopsis thaliana protein match is: SAUR-like auxin-responsive protein family (TAIR:AT2G45210.1); Has 1342 Blast hits to 1328 proteins in 27 species: Archae - 0; Bacteria - 0; Metazoa - 0; Fungi - 0; Plants - 1341; Viruses - 0; Other Eukaryotes - …	-3.64546
ABA
17.1.1	hormone metabolism.abscisic acid.synthesis-degradation	md09g1141700	Transcript	(at3g21780 : 463.0) Encodes a protein with UDP-glucosyl transferase activity that was shown to preferentially glucosylates abscisic acid (ABA), and not its catabolites. Moreover, UGT71B6 was shown to have a strict preference for the naturally-occurring ABA enantiomer, (+)-ABA, and not its 'unnatural' relative, (-)-ABA. This is in contrast to the other identified UGT genes catalyzing the glucosyla…	-1.09105
17.1.1	hormone metabolism.abscisic acid.synthesis-degradation	md09g1141200	Transcript	(at3g21790 : 365.0) UDP-Glycosyltransferase superfamily protein; FUNCTIONS IN: transferase activity, transferring hexosyl groups, UDP-glycosyltransferase activity; INVOLVED IN: metabolic process; LOCATED IN: cellular_component unknown; EXPRESSED IN: 20 plant structures; EXPRESSED DURING: 13 growth stages; CONTAINS InterPro DOMAIN/s: UDP-glucuronosyl/UDP-glucosyltransferase (InterPro:IPR002213); B…	-1.48539
17.1.3	hormone metabolism.abscisic acid.induced-regulated-responsive-activated	md14g1246200	Transcript	(at5g23370 : 186.0) GRAM domain-containing protein / ABA-responsive protein-related; CONTAINS InterPro DOMAIN/s: GRAM (InterPro:IPR004182); BEST Arabidopsis thaliana protein match is: GRAM domain-containing protein / ABA-responsive protein-related (TAIR:AT5G23350.1); Has 1807 Blast hits to 1807 proteins in 277 species: Archae - 0; Bacteria - 0; Metazoa - 736; Fungi - 347; Plants - 385; Viruses - …	-1.92486
BA
17.3.1.1.5	hormone metabolism.brassinosteroid.synthesis-degradation.BRs.metabolic regulation	md13g1057000	Transcript	(at2g26710 : 389.0) Encodes a member of the cytochrome p450 family that serves as a control point between multiple photoreceptor systems and brassinosteroid signal transduction. Involved in brassinolide metabolism. Mediates response to a variety of light signals including hypocotyl elongation and cotyledon expansion.; PHYB ACTIVATION TAGGED SUPPRESSOR 1 (BAS1); FUNCTIONS IN: steroid hydroxylase a…	-3.1778
17.3.1.1.5	hormone metabolism.brassinosteroid.synthesis-degradation.BRs.metabolic regulation	md16g1056600	Transcript	(at3g14630 : 390.0) putative cytochrome P450; "cytochrome P450, family 72, subfamily A, polypeptide 9" (CYP72A9); FUNCTIONS IN: electron carrier activity, monooxygenase activity, iron ion binding, oxygen binding, heme binding; INVOLVED IN: oxidation reduction; LOCATED IN: endomembrane system; EXPRESSED IN: stem, sepal, leaf, stamen; EXPRESSED DURING: LP.04 four leaves visible, 4 anthesis, petal d…	-2.70796
17.3.1.2.99	hormone metabolism.brassinosteroid.synthesis-degradation.sterols.other	md07g1041600	Transcript	(o48651|erg1_pangi : 775.0) Squalene monooxygenase (EC 1.14.99.7) (Squalene epoxidase) (SE) - Panax ginseng (Korean ginseng) & (gnl|cdd|36512 : 735.0) no description available & (at1g58440 : 733.0) Encodes a putative protein that has been speculated, based on sequence similarities, to have squalene monooxygenase activity.; XF1; FUNCTIONS IN: squalene monooxygenase activity; INVOLVED IN: response …	-1.76279
17.3.2.1	hormone metabolism.brassinosteroid.signal transduction.BRI	md06g1198600	Transcript	(at1g74360 : 1299.0) Leucine-rich repeat protein kinase family protein; FUNCTIONS IN: protein serine/threonine kinase activity, protein kinase activity, ATP binding; INVOLVED IN: transmembrane receptor protein tyrosine kinase signaling pathway, protein amino acid phosphorylation; LOCATED IN: mitochondrion; EXPRESSED IN: 15 plant structures; EXPRESSED DURING: 9 growth stages; CONTAINS InterPro DOM…	-3.2544
Ethylene
17.5.1.1	hormone metabolism.ethylene.synthesis-degradation.1-aminocyclopropane-1-carboxylate synthase	md14g1111500	Transcript	(p31531|1a1c_soybn : 715.0) 1-aminocyclopropane-1-carboxylate synthase (EC 4.4.1.14) (ACC synthase) (S-adenosyl-L-methionine methylthioadenosine-lyase) - Glycine max (Soybean) & (gnl|cdd|35477 : 661.0) no description available & (at4g11280 : 654.0) encodes a a member of the 1-aminocyclopropane-1-carboxylate (ACC) synthase (S-adenosyl-L-methionine methylthioadenosine-lyase, EC 4.4.1.14) gene famil…	-4.07735
17.5.1.1	hormone metabolism.ethylene.synthesis-degradation.1-aminocyclopropane-1-carboxylate synthase	md01g1070400	Transcript	(q07262|1a1c_tobac : 709.0) 1-aminocyclopropane-1-carboxylate synthase (EC 4.4.1.14) (ACC synthase) (S-adenosyl-L-methionine methylthioadenosine-lyase) - Nicotiana tabacum (Common tobacco) & (gnl|cdd|35477 : 672.0) no description available & (at3g61510 : 671.0) Encodes a member of the 1-aminocyclopropane-1-carboxylate (ACC) synthase (S-adenosyl-L-methionine methylthioadenosine-lyase, EC 4.4.1.14)…	-4.4324
17.5.1.2	hormone metabolism.ethylene.synthesis-degradation.1-aminocyclopropane-1-carboxylate oxidase	md09g1114800	Transcript	(q08507|acco3_pethy : 502.0) 1-aminocyclopropane-1-carboxylate oxidase 3 (EC 1.14.17.4) (ACC oxidase 3) (Ethylene-forming enzyme) (EFE) - Petunia hybrida (Petunia) & (at1g05010 : 457.0) Encodes 1-aminocyclopropane-1-carboxylate oxidase; ethylene-forming enzyme (EFE); FUNCTIONS IN: 1-aminocyclopropane-1-carboxylate oxidase activity; INVOLVED IN: response to fungus, ethylene biosynthetic process; E…	-2.65912
17.5.2	hormone metabolism.ethylene.signal transduction	md05g1306900	Transcript	(gnl|cdd|47695 : 105.0) no description available & (at5g47220 : 104.0) Encodes a member of the ERF (ethylene response factor) subfamily B-3 of ERF/AP2 transcription factor family (ATERF-2). The protein contains one AP2 domain. Functions as activator of GCC boxÃ±dependent transcription. Positive regulator of JA-responsive defense genes and resistance to F. oxysporum and enhances JA inhibition of r…	-2.21428
Cytokinin
17.4.1	hormone metabolism.cytokinin.synthesis-degradation	md09g1142800	Transcript	(at1g22360 : 567.0) UDP-glucosyl transferase 85A2 (UGT85A2); FUNCTIONS IN: UDP-glycosyltransferase activity, transferase activity, transferring glycosyl groups, glucuronosyltransferase activity; INVOLVED IN: metabolic process; LOCATED IN: cellular_component unknown; EXPRESSED IN: 21 plant structures; EXPRESSED DURING: 11 growth stages; CONTAINS InterPro DOMAIN/s: UDP-glucuronosyl/UDP-glucosyltran…	-3.24045
17.4.1	hormone metabolism.cytokinin.synthesis-degradation	md09g1142300	Transcript	(at1g22400 : 516.0) UGT85A1; FUNCTIONS IN: in 6 functions; INVOLVED IN: metabolic process; LOCATED IN: cellular_component unknown; EXPRESSED IN: 22 plant structures; EXPRESSED DURING: 10 growth stages; CONTAINS InterPro DOMAIN/s: UDP-glucuronosyl/UDP-glucosyltransferase (InterPro:IPR002213); BEST Arabidopsis thaliana protein match is: UDP-glucosyl transferase 85A3 (TAIR:AT1G22380.1); Has 7940 Bla…	-2.78292
17.4.1	hormone metabolism.cytokinin.synthesis-degradation	md17g1125800	Transcript	(at1g22400 : 571.0) UGT85A1; FUNCTIONS IN: in 6 functions; INVOLVED IN: metabolic process; LOCATED IN: cellular_component unknown; EXPRESSED IN: 22 plant structures; EXPRESSED DURING: 10 growth stages; CONTAINS InterPro DOMAIN/s: UDP-glucuronosyl/UDP-glucosyltransferase (InterPro:IPR002213); BEST Arabidopsis thaliana protein match is: UDP-glucosyl transferase 85A3 (TAIR:AT1G22380.1); Has 7940 Bla…	-5.03628
Jasmonate
17.7.1.2	hormone metabolism.jasmonate.synthesis-degradation.lipoxygenase	md09g1180900	Transcript	(at1g17420 : 1296.0) Lipoxygenase; lipoxygenase 3 (LOX3); FUNCTIONS IN: oxidoreductase activity, acting on single donors with incorporation of molecular oxygen, incorporation of two atoms of oxygen, lipoxygenase activity, iron ion binding, metal ion binding; INVOLVED IN: growth, response to fungus, jasmonic acid biosynthetic process, response to wounding, defense response; LOCATED IN: chloroplast…	-1.16308
17.7.1.4	hormone metabolism.jasmonate.synthesis-degradation.allene oxidase cyclase	md16g1047500	Transcript	(gnl|cdd|87067 : 317.0) no description available & (at1g13280 : 263.0) Encodes allene oxide cyclase. One of four genes in Arabidopsis that encode this enzyme, which catalyzes an essential step in jasmonic acid biosynthesis. Gene expression is reduced during senescence, a process that involves jasmonic acid signalling pathway.; allene oxide cyclase 4 (AOC4); FUNCTIONS IN: allene-oxide cyclase acti…	-2.6779
17.7.1.5	hormone metabolism.jasmonate.synthesis-degradation.12-Oxo-PDA-reductase	md15g1401300	Transcript	(at1g76690 : 603.0) Encodes one of the closely related 12-oxophytodienoic acid reductases. This enzyme is not expected to participate in jasmonic acid biosynthesis because during in vitro assays, it shows very little activity with the naturally occurring OPDA isomer. Shows activity towards 2,4,6-trinitrotoluene. Expressed predominately in root. Predicted to be a cytosolic protein.; 12-oxophytodie…	-1.87724
17.7.1.5	hormone metabolism.jasmonate.synthesis-degradation.12-Oxo-PDA-reductase	md15g1401100	Transcript	(at1g76690 : 551.0) Encodes one of the closely related 12-oxophytodienoic acid reductases. This enzyme is not expected to participate in jasmonic acid biosynthesis because during in vitro assays, it shows very little activity with the naturally occurring OPDA isomer. Shows activity towards 2,4,6-trinitrotoluene. Expressed predominately in root. Predicted to be a cytosolic protein.; 12-oxophytodie…	-2.32616
SA
17.8.1	hormone metabolism.salicylic acid.synthesis-degradation	md10g1111000	Transcript	(at2g43820 : 442.0) Induced by Salicylic acid, virus, fungus and bacteria.Involved in the tryptophan synthesis pathway. Independent of NPR1 for their induction by salicylic acid. UGT74F1 transfers UDP:glucose to salicylic acid (forming a glucoside (SAG) and a glucose ester (SGE)), benzoic acid, and athranilate in vitro. UGT74F2 shows a weak ability to catalyze the formation of the p-aminobenzoate…	-3.03595
17.8.1	hormone metabolism.salicylic acid.synthesis-degradation	md13g1007200	Transcript	(gnl|cdd|86349 : 356.0) no description available & (at1g68040 : 337.0) S-adenosyl-L-methionine-dependent methyltransferases superfamily protein; FUNCTIONS IN: S-adenosylmethionine-dependent methyltransferase activity, methyltransferase activity; INVOLVED IN: biological_process unknown; LOCATED IN: cellular_component unknown; EXPRESSED IN: root; CONTAINS InterPro DOMAIN/s: SAM dependent carboxyl m…	-2.93576
17.8.1.1.4	hormone metabolism.salicylic acid.synthesis-degradation.synthesis.SA glucosyltransferase ether bond making SAG	md10g1111000	Transcript	(at2g43820 : 442.0) Induced by Salicylic acid, virus, fungus and bacteria.Involved in the tryptophan synthesis pathway. Independent of NPR1 for their induction by salicylic acid. UGT74F1 transfers UDP:glucose to salicylic acid (forming a glucoside (SAG) and a glucose ester (SGE)), benzoic acid, and athranilate in vitro. UGT74F2 shows a weak ability to catalyze the formation of the p-aminobenzoate…	-3.03595
17.8.1.1.5	hormone metabolism.salicylic acid.synthesis-degradation.synthesis.SA glucosyltransferase ester and ether bond making SGE, SAG	md10g1111000	Transcript	(at2g43820 : 442.0) Induced by Salicylic acid, virus, fungus and bacteria.Involved in the tryptophan synthesis pathway. Independent of NPR1 for their induction by salicylic acid. UGT74F1 transfers UDP:glucose to salicylic acid (forming a glucoside (SAG) and a glucose ester (SGE)), benzoic acid, and athranilate in vitro. UGT74F2 shows a weak ability to catalyze the formation of the p-aminobenzoate…	-3.03595
GA
17.6.1	hormone metabolism.gibberelin.synthesis-degradation	md10g1195200	Transcript	(at1g52800 : 305.0) 2-oxoglutarate (2OG) and Fe(II)-dependent oxygenase superfamily protein; FUNCTIONS IN: oxidoreductase activity; LOCATED IN: cellular_component unknown; EXPRESSED IN: stem, root; CONTAINS InterPro DOMAIN/s: Oxoglutarate/iron-dependent oxygenase (InterPro:IPR005123); BEST Arabidopsis thaliana protein match is: 2-oxoglutarate (2OG) and Fe(II)-dependent oxygenase superfamily prote…	-3.0332
17.6.1	hormone metabolism.gibberelin.synthesis-degradation	md11g1074400	Transcript	(at1g52800 : 310.0) 2-oxoglutarate (2OG) and Fe(II)-dependent oxygenase superfamily protein; FUNCTIONS IN: oxidoreductase activity; LOCATED IN: cellular_component unknown; EXPRESSED IN: stem, root; CONTAINS InterPro DOMAIN/s: Oxoglutarate/iron-dependent oxygenase (InterPro:IPR005123); BEST Arabidopsis thaliana protein match is: 2-oxoglutarate (2OG) and Fe(II)-dependent oxygenase superfamily prote…	-3.25667
Calcium regulation
30.3	signalling.calcium	md15g1296400	Transcript	(at4g37640 : 1707.0) Encodes a calmodulin-regulated Ca(2+)-pump located in the endoplasmic reticulum. Belongs to plant 2B ATPase's with an N-terminal autoinhibitor.; calcium ATPase 2 (ACA2); FUNCTIONS IN: calcium-transporting ATPase activity, calmodulin binding, calcium ion transmembrane transporter activity; INVOLVED IN: transport; LOCATED IN: endoplasmic reticulum, plasma membrane, endoplasmic …	-2.85561
30.3	signalling.calcium	md09g1052700	Transcript	(at5g39670 : 142.0) Calcium-binding EF-hand family protein; FUNCTIONS IN: calcium ion binding; INVOLVED IN: biological_process unknown; LOCATED IN: cellular_component unknown; EXPRESSED IN: 21 plant structures; EXPRESSED DURING: 13 growth stages; CONTAINS InterPro DOMAIN/s: EF-Hand 1, calcium-binding site (InterPro:IPR018247), EF-HAND 2 (InterPro:IPR018249), EF-hand-like domain (InterPro:IPR01199…	-2.95865
30.3	signalling.calcium	md03g1185700	Transcript	(at4g27280 : 126.0) Calcium-binding EF-hand family protein; FUNCTIONS IN: calcium ion binding; INVOLVED IN: response to karrikin; EXPRESSED IN: 23 plant structures; EXPRESSED DURING: 13 growth stages; CONTAINS InterPro DOMAIN/s: EF-Hand 1, calcium-binding site (InterPro:IPR018247), EF-HAND 2 (InterPro:IPR018249), EF-hand-like domain (InterPro:IPR011992); BEST Arabidopsis thaliana protein match is…	-2.14562
30.3	signalling.calcium	md16g1201800	Transcript	(gnl|cdd|35425 : 1304.0) no description available & (at3g22910 : 1280.0) ATPase E1-E2 type family protein / haloacid dehalogenase-like hydrolase family protein; FUNCTIONS IN: calcium-transporting ATPase activity, calmodulin binding; INVOLVED IN: cation transport, calcium ion transport, metabolic process, ATP biosynthetic process; LOCATED IN: membrane; EXPRESSED IN: 12 plant structures; EXPRESSED …	-2.24059
30.3	signalling.calcium	md02g1082300	Transcript	(at4g33050 : 566.0) embryo sac development arrest 39 (EDA39); FUNCTIONS IN: calmodulin binding; INVOLVED IN: polar nucleus fusion, response to chitin; LOCATED IN: cellular_component unknown; EXPRESSED IN: 22 plant structures; EXPRESSED DURING: 13 growth stages; CONTAINS InterPro DOMAIN/s: IQ calmodulin-binding region (InterPro:IPR000048); BEST Arabidopsis thaliana protein match is: calmodulin-bin…	-2.22423
30.3	signalling.calcium	md02g1185000	Transcript	(at4g37640 : 1701.0) Encodes a calmodulin-regulated Ca(2+)-pump located in the endoplasmic reticulum. Belongs to plant 2B ATPase's with an N-terminal autoinhibitor.; calcium ATPase 2 (ACA2); FUNCTIONS IN: calcium-transporting ATPase activity, calmodulin binding, calcium ion transmembrane transporter activity; INVOLVED IN: transport; LOCATED IN: endoplasmic reticulum, plasma membrane, endoplasmic …	-3.62312
30.3	signalling.calcium	md04g1247000	Transcript	(at1g08450 : 517.0) Encodes one of three Arabidopsis calreticulins. In CRT-deficient mouse fibroblasts, this protein restores ER Ca2+ levels. Non-receptor component required for EFR-mediated immunity. Mutants show de-repressed anthocyanin accumulation in the presence of elf18, and EFR accumulation and signalling.; calreticulin 3 (CRT3); FUNCTIONS IN: unfolded protein binding, calcium ion binding;…	-2.6865
30.3	signalling.calcium	md04g1178900	Transcript	(at4g20780 : 202.0) Calcium sensor involved in trichome branching.; calmodulin like 42 (CML42); FUNCTIONS IN: calcium ion binding; INVOLVED IN: trichome branching; LOCATED IN: cellular_component unknown; EXPRESSED IN: 23 plant structures; EXPRESSED DURING: 13 growth stages; CONTAINS InterPro DOMAIN/s: EF-Hand 1, calcium-binding site (InterPro:IPR018247), EF-HAND 2 (InterPro:IPR018249), EF-hand-li…	-1.30359
30.3	signalling.calcium	md12g1044400	Transcript	(at5g04870 : 827.0) A calcium-dependent protein kinase that can phosphorylate phenylalanine ammonia lyase (PAL), a key enzyme in pathogen defense.; calcium dependent protein kinase 1 (CPK1); FUNCTIONS IN: protein binding, calmodulin-dependent protein kinase activity, kinase activity; INVOLVED IN: protein amino acid phosphorylation, N-terminal protein myristoylation; LOCATED IN: peroxisome, membra…	-2.25363
30.3	signalling.calcium	md12g1208500	Transcript	(gnl|cdd|71325 : 372.0) no description available & (at5g57580 : 338.0) Calmodulin-binding protein; CONTAINS InterPro DOMAIN/s: Calmodulin binding protein-like (InterPro:IPR012416); BEST Arabidopsis thaliana protein match is: Calmodulin-binding protein (TAIR:AT4G25800.2); Has 341 Blast hits to 322 proteins in 21 species: Archae - 0; Bacteria - 2; Metazoa - 0; Fungi - 0; Plants - 339; Viruses - 0; …	-1.95074
30.3	signalling.calcium	md17g1113500	Transcript	(gnl|cdd|35425 : 502.0) no description available & (at3g63380 : 417.0) ATPase E1-E2 type family protein / haloacid dehalogenase-like hydrolase family protein; FUNCTIONS IN: calcium-transporting ATPase activity, calmodulin binding; INVOLVED IN: calcium ion transport, cation transport, metabolic process, ATP biosynthetic process; LOCATED IN: membrane; EXPRESSED IN: 11 plant structures; EXPRESSED DU…	-3.48334
30.3	signalling.calcium	md07g1178400	Transcript	(at5g03040 : 220.0) IQ-domain 2 (iqd2); FUNCTIONS IN: calmodulin binding; INVOLVED IN: biological_process unknown; EXPRESSED IN: 23 plant structures; EXPRESSED DURING: 13 growth stages; CONTAINS InterPro DOMAIN/s: IQ calmodulin-binding region (InterPro:IPR000048); BEST Arabidopsis thaliana protein match is: IQ-domain 1 (TAIR:AT3G09710.1). & (reliability: 440.0) & (original description: pacid=4013…	-3.03684
Receptor kinases
30.2.8.2	signalling.receptor kinases.leucine rich repeat VIII.VIII-2	md10g1273400	Transcript	(at1g29750 : 1133.0) Receptor-like serine/threonine kinase (RKF1). The putative extracellular domain of the RKF1 protein contains 13 tandem repeats of leucine-rich sequences. Expressed in early flower primordial, stamen, and pollen grains.; receptor-like kinase in flowers 1 (RKF1); FUNCTIONS IN: protein serine/threonine kinase activity, receptor signaling protein serine/threonine kinase activity,…	-1.44255
30.2.8.2	signalling.receptor kinases.leucine rich repeat VIII.VIII-2	md03g1240900	Transcript	(at1g16670 : 474.0) Protein kinase superfamily protein; FUNCTIONS IN: protein serine/threonine kinase activity, protein kinase activity, kinase activity, ATP binding; INVOLVED IN: protein amino acid phosphorylation; LOCATED IN: cellular_component unknown; EXPRESSED IN: 23 plant structures; EXPRESSED DURING: 13 growth stages; CONTAINS InterPro DOMAIN/s: Protein kinase, ATP binding site (InterPro:I…	-1.35928
30.2.8.2	signalling.receptor kinases.leucine rich repeat VIII.VIII-2	md00g1006700	Transcript	(at1g29750 : 1186.0) Receptor-like serine/threonine kinase (RKF1). The putative extracellular domain of the RKF1 protein contains 13 tandem repeats of leucine-rich sequences. Expressed in early flower primordial, stamen, and pollen grains.; receptor-like kinase in flowers 1 (RKF1); FUNCTIONS IN: protein serine/threonine kinase activity, receptor signaling protein serine/threonine kinase activity,…	-0.808719
30.2.8.2	signalling.receptor kinases.leucine rich repeat VIII.VIII-2	md07g1018100	Transcript	(gnl|cdd|36401 : 292.0) no description available & (at5g24080 : 251.0) Protein kinase superfamily protein; FUNCTIONS IN: protein serine/threonine kinase activity, protein kinase activity, kinase activity, ATP binding; INVOLVED IN: protein amino acid phosphorylation; LOCATED IN: cellular_component unknown; EXPRESSED IN: sperm cell, stamen; EXPRESSED DURING: 4 anthesis; CONTAINS InterPro DOMAIN/s: …	-2.61298
30.2.8.2	signalling.receptor kinases.leucine rich repeat VIII.VIII-2	md11g1268600	Transcript	(at3g14840 : 462.0) Leucine-rich repeat transmembrane protein kinase; FUNCTIONS IN: protein serine/threonine kinase activity, protein kinase activity, ATP binding; INVOLVED IN: protein amino acid phosphorylation; LOCATED IN: plasma membrane; EXPRESSED IN: 25 plant structures; EXPRESSED DURING: 14 growth stages; CONTAINS InterPro DOMAIN/s: Malectin/receptor-like protein kinase (InterPro:IPR021720)…	-2.16862
30.2.8.2	signalling.receptor kinases.leucine rich repeat VIII.VIII-2	md11g1267900	Transcript	(at3g14840 : 1037.0) Leucine-rich repeat transmembrane protein kinase; FUNCTIONS IN: protein serine/threonine kinase activity, protein kinase activity, ATP binding; INVOLVED IN: protein amino acid phosphorylation; LOCATED IN: plasma membrane; EXPRESSED IN: 25 plant structures; EXPRESSED DURING: 14 growth stages; CONTAINS InterPro DOMAIN/s: Malectin/receptor-like protein kinase (InterPro:IPR021720…	-1.72617
30.2.8.2	signalling.receptor kinases.leucine rich repeat VIII.VIII-2	md11g1267500	Transcript	(at1g53440 : 1218.0) Leucine-rich repeat transmembrane protein kinase; FUNCTIONS IN: kinase activity; INVOLVED IN: protein amino acid phosphorylation; LOCATED IN: plasma membrane; EXPRESSED IN: 22 plant structures; EXPRESSED DURING: 13 growth stages; CONTAINS InterPro DOMAIN/s: Serine/threonine-protein kinase domain (InterPro:IPR002290), Leucine-rich repeat (InterPro:IPR001611), Serine-threonine/…	-1.52675
30.2.11	signalling.receptor kinases.leucine rich repeat XI	md02g1066300	Transcript	(at5g25930 : 898.0) Protein kinase family protein with leucine-rich repeat domain; FUNCTIONS IN: kinase activity; INVOLVED IN: protein amino acid phosphorylation; LOCATED IN: plasma membrane, membrane; EXPRESSED IN: 23 plant structures; EXPRESSED DURING: 14 growth stages; CONTAINS InterPro DOMAIN/s: Protein kinase, ATP binding site (InterPro:IPR017441), Protein kinase, catalytic domain (InterPro:…	-1.05727
30.2.11	signalling.receptor kinases.leucine rich repeat XI	md02g1066400	Transcript	(at5g25930 : 883.0) Protein kinase family protein with leucine-rich repeat domain; FUNCTIONS IN: kinase activity; INVOLVED IN: protein amino acid phosphorylation; LOCATED IN: plasma membrane, membrane; EXPRESSED IN: 23 plant structures; EXPRESSED DURING: 14 growth stages; CONTAINS InterPro DOMAIN/s: Protein kinase, ATP binding site (InterPro:IPR017441), Protein kinase, catalytic domain (InterPro:…	-1.93384
30.2.11	signalling.receptor kinases.leucine rich repeat XI	md02g1066200	Transcript	(at5g25930 : 917.0) Protein kinase family protein with leucine-rich repeat domain; FUNCTIONS IN: kinase activity; INVOLVED IN: protein amino acid phosphorylation; LOCATED IN: plasma membrane, membrane; EXPRESSED IN: 23 plant structures; EXPRESSED DURING: 14 growth stages; CONTAINS InterPro DOMAIN/s: Protein kinase, ATP binding site (InterPro:IPR017441), Protein kinase, catalytic domain (InterPro:…	-1.273
30.2.12	signalling.receptor kinases.leucine rich repeat XII	md10g1214300	Transcript	(at4g08850 : 933.0) Leucine-rich repeat receptor-like protein kinase family protein; FUNCTIONS IN: kinase activity; INVOLVED IN: protein amino acid phosphorylation; LOCATED IN: plasma membrane, membrane; EXPRESSED IN: 23 plant structures; EXPRESSED DURING: 13 growth stages; CONTAINS InterPro DOMAIN/s: Protein kinase, ATP binding site (InterPro:IPR017441), Protein kinase, catalytic domain (InterPr…	-1.08204
30.2.12	signalling.receptor kinases.leucine rich repeat XII	md03g1072600	Transcript	(at3g47570 : 793.0) Leucine-rich repeat protein kinase family protein; FUNCTIONS IN: protein serine/threonine kinase activity, kinase activity, ATP binding; INVOLVED IN: transmembrane receptor protein tyrosine kinase signaling pathway, protein amino acid phosphorylation; LOCATED IN: plasma membrane; EXPRESSED IN: 13 plant structures; EXPRESSED DURING: 8 growth stages; CONTAINS InterPro DOMAIN/s: …	-1.02581
30.2.12	signalling.receptor kinases.leucine rich repeat XII	md11g1103600	Transcript	(at3g47570 : 561.0) Leucine-rich repeat protein kinase family protein; FUNCTIONS IN: protein serine/threonine kinase activity, kinase activity, ATP binding; INVOLVED IN: transmembrane receptor protein tyrosine kinase signaling pathway, protein amino acid phosphorylation; LOCATED IN: plasma membrane; EXPRESSED IN: 13 plant structures; EXPRESSED DURING: 8 growth stages; CONTAINS InterPro DOMAIN/s: …	-1.48345
30.2.15	signalling.receptor kinases.thaumatin like	md02g1249300	Transcript	(at5g38260 : 347.0) Protein kinase superfamily protein; FUNCTIONS IN: kinase activity; INVOLVED IN: protein amino acid phosphorylation; LOCATED IN: endomembrane system; CONTAINS InterPro DOMAIN/s: Protein kinase, ATP binding site (InterPro:IPR017441), Protein kinase, catalytic domain (InterPro:IPR000719), Serine-threonine/tyrosine-protein kinase (InterPro:IPR001245), Protein kinase-like domain (I…	-1.65084
30.2.15	signalling.receptor kinases.thaumatin like	md02g1249500	Transcript	(at5g38280 : 328.0) putative receptor serine/threonine kinase PR5K (PR5K) mRNA, PR5-like receptor kinase; PR5-like receptor kinase (PR5K); FUNCTIONS IN: transmembrane receptor protein serine/threonine kinase activity, kinase activity; INVOLVED IN: response to fungus; LOCATED IN: endomembrane system; EXPRESSED IN: 6 plant structures; EXPRESSED DURING: petal differentiation and expansion stage; CON…	-1.3497
30.2.15	signalling.receptor kinases.thaumatin like	md02g1235600	Transcript	(at5g38280 : 316.0) putative receptor serine/threonine kinase PR5K (PR5K) mRNA, PR5-like receptor kinase; PR5-like receptor kinase (PR5K); FUNCTIONS IN: transmembrane receptor protein serine/threonine kinase activity, kinase activity; INVOLVED IN: response to fungus; LOCATED IN: endomembrane system; EXPRESSED IN: 6 plant structures; EXPRESSED DURING: petal differentiation and expansion stage; CON…	-1.40983
30.2.15	signalling.receptor kinases.thaumatin like	md01g1059700	Transcript	(at5g38260 : 339.0) Protein kinase superfamily protein; FUNCTIONS IN: kinase activity; INVOLVED IN: protein amino acid phosphorylation; LOCATED IN: endomembrane system; CONTAINS InterPro DOMAIN/s: Protein kinase, ATP binding site (InterPro:IPR017441), Protein kinase, catalytic domain (InterPro:IPR000719), Serine-threonine/tyrosine-protein kinase (InterPro:IPR001245), Protein kinase-like domain (I…	-2.5641
30.2.15	signalling.receptor kinases.thaumatin like	md07g1018100	Transcript	(gnl|cdd|36401 : 292.0) no description available & (at5g24080 : 251.0) Protein kinase superfamily protein; FUNCTIONS IN: protein serine/threonine kinase activity, protein kinase activity, kinase activity, ATP binding; INVOLVED IN: protein amino acid phosphorylation; LOCATED IN: cellular_component unknown; EXPRESSED IN: sperm cell, stamen; EXPRESSED DURING: 4 anthesis; CONTAINS InterPro DOMAIN/s: …	-2.61298
30.2.15	signalling.receptor kinases.thaumatin like	md07g1070700	Transcript	(at4g18250 : 325.0) receptor serine/threonine kinase, putative; FUNCTIONS IN: transmembrane receptor protein serine/threonine kinase activity, kinase activity; INVOLVED IN: protein amino acid phosphorylation; EXPRESSED IN: 8 plant structures; EXPRESSED DURING: LP.06 six leaves visible, LP.04 four leaves visible, LP.10 ten leaves visible, LP.02 two leaves visible, LP.08 eight leaves visible; CONTA…	-1.30603
30.2.16	signalling.receptor kinases.Catharanthus roseus-like RLK1	md02g1249300	Transcript	(at5g38260 : 347.0) Protein kinase superfamily protein; FUNCTIONS IN: kinase activity; INVOLVED IN: protein amino acid phosphorylation; LOCATED IN: endomembrane system; CONTAINS InterPro DOMAIN/s: Protein kinase, ATP binding site (InterPro:IPR017441), Protein kinase, catalytic domain (InterPro:IPR000719), Serine-threonine/tyrosine-protein kinase (InterPro:IPR001245), Protein kinase-like domain (I…	-1.65084
30.2.16	signalling.receptor kinases.Catharanthus roseus-like RLK1	md02g1249500	Transcript	(at5g38280 : 328.0) putative receptor serine/threonine kinase PR5K (PR5K) mRNA, PR5-like receptor kinase; PR5-like receptor kinase (PR5K); FUNCTIONS IN: transmembrane receptor protein serine/threonine kinase activity, kinase activity; INVOLVED IN: response to fungus; LOCATED IN: endomembrane system; EXPRESSED IN: 6 plant structures; EXPRESSED DURING: petal differentiation and expansion stage; CON…	-1.3497
30.2.16	signalling.receptor kinases.Catharanthus roseus-like RLK1	md02g1235600	Transcript	(at5g38280 : 316.0) putative receptor serine/threonine kinase PR5K (PR5K) mRNA, PR5-like receptor kinase; PR5-like receptor kinase (PR5K); FUNCTIONS IN: transmembrane receptor protein serine/threonine kinase activity, kinase activity; INVOLVED IN: response to fungus; LOCATED IN: endomembrane system; EXPRESSED IN: 6 plant structures; EXPRESSED DURING: petal differentiation and expansion stage; CON…	-1.40983
30.2.16	signalling.receptor kinases.Catharanthus roseus-like RLK1	md01g1059700	Transcript	(at5g38260 : 339.0) Protein kinase superfamily protein; FUNCTIONS IN: kinase activity; INVOLVED IN: protein amino acid phosphorylation; LOCATED IN: endomembrane system; CONTAINS InterPro DOMAIN/s: Protein kinase, ATP binding site (InterPro:IPR017441), Protein kinase, catalytic domain (InterPro:IPR000719), Serine-threonine/tyrosine-protein kinase (InterPro:IPR001245), Protein kinase-like domain (I…	-2.5641
30.2.16	signalling.receptor kinases.Catharanthus roseus-like RLK1	md17g1062300	Transcript	(at3g51550 : 528.0) Encodes a synergid-expressed, plasma-membrane localized receptor-like kinase that accumulates asymetrically in the synergid membrnane at the filiform apparatus and mediates male-female gametophyte interactions during pollen tube reception.; FERONIA (FER); FUNCTIONS IN: protein kinase activity, kinase activity; INVOLVED IN: pollen tube reception, post-embryonic development, pro…	-1.69358
30.2.16	signalling.receptor kinases.Catharanthus roseus-like RLK1	md07g1018100	Transcript	(gnl|cdd|36401 : 292.0) no description available & (at5g24080 : 251.0) Protein kinase superfamily protein; FUNCTIONS IN: protein serine/threonine kinase activity, protein kinase activity, kinase activity, ATP binding; INVOLVED IN: protein amino acid phosphorylation; LOCATED IN: cellular_component unknown; EXPRESSED IN: sperm cell, stamen; EXPRESSED DURING: 4 anthesis; CONTAINS InterPro DOMAIN/s: …	-2.61298
30.2.16	signalling.receptor kinases.Catharanthus roseus-like RLK1	md07g1070700	Transcript	(at4g18250 : 325.0) receptor serine/threonine kinase, putative; FUNCTIONS IN: transmembrane receptor protein serine/threonine kinase activity, kinase activity; INVOLVED IN: protein amino acid phosphorylation; EXPRESSED IN: 8 plant structures; EXPRESSED DURING: LP.06 six leaves visible, LP.04 four leaves visible, LP.10 ten leaves visible, LP.02 two leaves visible, LP.08 eight leaves visible; CONTA…	-1.30603
30.2.17	signalling.receptor kinases.DUF 26	md13g1096000	Transcript	(at1g70520 : 855.0) Encodes a cysteine-rich receptor-like protein kinase.; cysteine-rich RLK (RECEPTOR-like protein kinase) 2 (CRK2); FUNCTIONS IN: kinase activity; INVOLVED IN: response to ozone; LOCATED IN: plasma membrane; EXPRESSED IN: 23 plant structures; EXPRESSED DURING: 13 growth stages; CONTAINS InterPro DOMAIN/s: Protein kinase, ATP binding site (InterPro:IPR017441), Protein kinase, cat…	-1.55698
30.2.17	signalling.receptor kinases.DUF 26	md05g1337400	Transcript	(at4g38830 : 147.0) Encodes a cysteine-rich receptor-like protein kinase.; cysteine-rich RLK (RECEPTOR-like protein kinase) 26 (CRK26); FUNCTIONS IN: kinase activity; INVOLVED IN: protein amino acid phosphorylation; LOCATED IN: endomembrane system; EXPRESSED IN: stem, root; CONTAINS InterPro DOMAIN/s: Protein kinase, ATP binding site (InterPro:IPR017441), Serine/threonine-protein kinase domain (I…	-2.93218
30.2.19	signalling.receptor kinases.legume-lectin	md03g1233100	Transcript	(at5g10530 : 484.0) Concanavalin A-like lectin protein kinase family protein; FUNCTIONS IN: kinase activity; INVOLVED IN: protein amino acid phosphorylation; LOCATED IN: endomembrane system; EXPRESSED IN: root; CONTAINS InterPro DOMAIN/s: Legume lectin, beta chain (InterPro:IPR001220), Protein kinase, ATP binding site (InterPro:IPR017441), Serine/threonine-protein kinase-like domain (InterPro:IPR…	-2.54437
30.2.19	signalling.receptor kinases.legume-lectin	md03g1234100	Transcript	(at5g10530 : 426.0) Concanavalin A-like lectin protein kinase family protein; FUNCTIONS IN: kinase activity; INVOLVED IN: protein amino acid phosphorylation; LOCATED IN: endomembrane system; EXPRESSED IN: root; CONTAINS InterPro DOMAIN/s: Legume lectin, beta chain (InterPro:IPR001220), Protein kinase, ATP binding site (InterPro:IPR017441), Serine/threonine-protein kinase-like domain (InterPro:IPR…	-3.3924
30.2.20	signalling.receptor kinases.wheat LRK10 like	md13g1036100	Transcript	(at1g18390 : 405.0) Protein kinase superfamily protein; FUNCTIONS IN: protein serine/threonine kinase activity, protein kinase activity, kinase activity, ATP binding; INVOLVED IN: protein amino acid phosphorylation; EXPRESSED IN: 22 plant structures; EXPRESSED DURING: 13 growth stages; CONTAINS InterPro DOMAIN/s: Protein kinase, ATP binding site (InterPro:IPR017441), Protein kinase, catalytic dom…	-2.77414
30.2.20	signalling.receptor kinases.wheat LRK10 like	md06g1218900	Transcript	(at1g18390 : 687.0) Protein kinase superfamily protein; FUNCTIONS IN: protein serine/threonine kinase activity, protein kinase activity, kinase activity, ATP binding; INVOLVED IN: protein amino acid phosphorylation; EXPRESSED IN: 22 plant structures; EXPRESSED DURING: 13 growth stages; CONTAINS InterPro DOMAIN/s: Protein kinase, ATP binding site (InterPro:IPR017441), Protein kinase, catalytic dom…	-3.04311
30.2.20	signalling.receptor kinases.wheat LRK10 like	md02g1249300	Transcript	(at5g38260 : 347.0) Protein kinase superfamily protein; FUNCTIONS IN: kinase activity; INVOLVED IN: protein amino acid phosphorylation; LOCATED IN: endomembrane system; CONTAINS InterPro DOMAIN/s: Protein kinase, ATP binding site (InterPro:IPR017441), Protein kinase, catalytic domain (InterPro:IPR000719), Serine-threonine/tyrosine-protein kinase (InterPro:IPR001245), Protein kinase-like domain (I…	-1.65084
30.2.20	signalling.receptor kinases.wheat LRK10 like	md02g1249500	Transcript	(at5g38280 : 328.0) putative receptor serine/threonine kinase PR5K (PR5K) mRNA, PR5-like receptor kinase; PR5-like receptor kinase (PR5K); FUNCTIONS IN: transmembrane receptor protein serine/threonine kinase activity, kinase activity; INVOLVED IN: response to fungus; LOCATED IN: endomembrane system; EXPRESSED IN: 6 plant structures; EXPRESSED DURING: petal differentiation and expansion stage; CON…	-1.3497
30.2.20	signalling.receptor kinases.wheat LRK10 like	md02g1235600	Transcript	(at5g38280 : 316.0) putative receptor serine/threonine kinase PR5K (PR5K) mRNA, PR5-like receptor kinase; PR5-like receptor kinase (PR5K); FUNCTIONS IN: transmembrane receptor protein serine/threonine kinase activity, kinase activity; INVOLVED IN: response to fungus; LOCATED IN: endomembrane system; EXPRESSED IN: 6 plant structures; EXPRESSED DURING: petal differentiation and expansion stage; CON…	-1.40983
30.2.20	signalling.receptor kinases.wheat LRK10 like	md01g1059700	Transcript	(at5g38260 : 339.0) Protein kinase superfamily protein; FUNCTIONS IN: kinase activity; INVOLVED IN: protein amino acid phosphorylation; LOCATED IN: endomembrane system; CONTAINS InterPro DOMAIN/s: Protein kinase, ATP binding site (InterPro:IPR017441), Protein kinase, catalytic domain (InterPro:IPR000719), Serine-threonine/tyrosine-protein kinase (InterPro:IPR001245), Protein kinase-like domain (I…	-2.5641
30.2.20	signalling.receptor kinases.wheat LRK10 like	md07g1018100	Transcript	(gnl|cdd|36401 : 292.0) no description available & (at5g24080 : 251.0) Protein kinase superfamily protein; FUNCTIONS IN: protein serine/threonine kinase activity, protein kinase activity, kinase activity, ATP binding; INVOLVED IN: protein amino acid phosphorylation; LOCATED IN: cellular_component unknown; EXPRESSED IN: sperm cell, stamen; EXPRESSED DURING: 4 anthesis; CONTAINS InterPro DOMAIN/s: …	-2.61298
30.2.20	signalling.receptor kinases.wheat LRK10 like	md07g1070700	Transcript	(at4g18250 : 325.0) receptor serine/threonine kinase, putative; FUNCTIONS IN: transmembrane receptor protein serine/threonine kinase activity, kinase activity; INVOLVED IN: protein amino acid phosphorylation; EXPRESSED IN: 8 plant structures; EXPRESSED DURING: LP.06 six leaves visible, LP.04 four leaves visible, LP.10 ten leaves visible, LP.02 two leaves visible, LP.08 eight leaves visible; CONTA…	-1.30603
30.2.24	signalling.receptor kinases.S-locus glycoprotein like	md10g1306600	Transcript	(at4g21390 : 880.0) B120; FUNCTIONS IN: protein serine/threonine kinase activity, sugar binding, protein kinase activity, ATP binding; INVOLVED IN: protein amino acid phosphorylation, recognition of pollen; LOCATED IN: plasma membrane; EXPRESSED IN: 13 plant structures; EXPRESSED DURING: 8 growth stages; CONTAINS InterPro DOMAIN/s: Curculin-like (mannose-binding) lectin (InterPro:IPR001480), PAN-…	-2.44159
30.2.24	signalling.receptor kinases.S-locus glycoprotein like	md03g1187400	Transcript	(at4g21380 : 975.0) encodes a putative receptor-like serine/threonine protein kinases that is similar to Brassica self-incompatibility (S) locus. Expressed in root. Shoot expression limited to limited to the root-hypocotyl transition zone and at the base of lateral roots as well as in axillary buds, and pedicels.; receptor kinase 3 (RK3); FUNCTIONS IN: transmembrane receptor protein serine/threon…	-2.63621
30.2.24	signalling.receptor kinases.S-locus glycoprotein like	md05g1331200	Transcript	(at1g61500 : 805.0) S-locus lectin protein kinase family protein; FUNCTIONS IN: in 6 functions; INVOLVED IN: protein amino acid phosphorylation, recognition of pollen; LOCATED IN: endomembrane system; EXPRESSED IN: shoot apex, embryo, flower, seed; EXPRESSED DURING: petal differentiation and expansion stage, E expanded cotyledon stage, D bilateral stage; CONTAINS InterPro DOMAIN/s: Curculin-like …	-1.40557
30.2.24	signalling.receptor kinases.S-locus glycoprotein like	md05g1230800	Transcript	(at4g27290 : 868.0) S-locus lectin protein kinase family protein; FUNCTIONS IN: sugar binding, protein serine/threonine kinase activity, protein kinase activity, ATP binding; INVOLVED IN: protein amino acid phosphorylation, recognition of pollen; LOCATED IN: endomembrane system; CONTAINS InterPro DOMAIN/s: Curculin-like (mannose-binding) lectin (InterPro:IPR001480), Apple-like (InterPro:IPR003609…	-1.60726
30.2.24	signalling.receptor kinases.S-locus glycoprotein like	md07g1018100	Transcript	(gnl|cdd|36401 : 292.0) no description available & (at5g24080 : 251.0) Protein kinase superfamily protein; FUNCTIONS IN: protein serine/threonine kinase activity, protein kinase activity, kinase activity, ATP binding; INVOLVED IN: protein amino acid phosphorylation; LOCATED IN: cellular_component unknown; EXPRESSED IN: sperm cell, stamen; EXPRESSED DURING: 4 anthesis; CONTAINS InterPro DOMAIN/s: …	-2.61298
30.2.24	signalling.receptor kinases.S-locus glycoprotein like	md11g1232500	Transcript	(at4g27290 : 799.0) S-locus lectin protein kinase family protein; FUNCTIONS IN: sugar binding, protein serine/threonine kinase activity, protein kinase activity, ATP binding; INVOLVED IN: protein amino acid phosphorylation, recognition of pollen; LOCATED IN: endomembrane system; CONTAINS InterPro DOMAIN/s: Curculin-like (mannose-binding) lectin (InterPro:IPR001480), Apple-like (InterPro:IPR003609…	-0.925778
30.2.25	signalling.receptor kinases.wall associated kinase	md09g1145500	Transcript	(at1g16120 : 493.0) wall-associated kinase like; wall associated kinase-like 1 (WAKL1); FUNCTIONS IN: kinase activity; INVOLVED IN: protein amino acid phosphorylation; LOCATED IN: endomembrane system, integral to membrane, cell wall; CONTAINS InterPro DOMAIN/s: Wall-associated kinase (InterPro:IPR013695), Protein kinase, catalytic domain (InterPro:IPR000719), Serine/threonine-protein kinase-like …	-1.61338
30.2.25	signalling.receptor kinases.wall associated kinase	md01g1139800	Transcript	(at5g02070 : 649.0) Protein kinase family protein; FUNCTIONS IN: kinase activity; INVOLVED IN: protein amino acid phosphorylation; CONTAINS InterPro DOMAIN/s: Protein kinase, ATP binding site (InterPro:IPR017441), Protein kinase, catalytic domain (InterPro:IPR000719), Serine/threonine-protein kinase-like domain (InterPro:IPR017442), Protein kinase-like domain (InterPro:IPR011009), Serine/threonin…	-2.11417
30.2.25	signalling.receptor kinases.wall associated kinase	md17g1131600	Transcript	(at1g16130 : 530.0) wall-associated kinase like; wall associated kinase-like 2 (WAKL2); FUNCTIONS IN: kinase activity; INVOLVED IN: protein amino acid phosphorylation; LOCATED IN: integral to membrane; EXPRESSED IN: stem, cotyledon, leaf whorl, leaf; EXPRESSED DURING: LP.06 six leaves visible, LP.04 four leaves visible, LP.10 ten leaves visible, LP.08 eight leaves visible, LP.12 twelve leaves vis…	-3.37624
30.2.99	signalling.receptor kinases.misc	md05g1337400	Transcript	(at4g38830 : 147.0) Encodes a cysteine-rich receptor-like protein kinase.; cysteine-rich RLK (RECEPTOR-like protein kinase) 26 (CRK26); FUNCTIONS IN: kinase activity; INVOLVED IN: protein amino acid phosphorylation; LOCATED IN: endomembrane system; EXPRESSED IN: stem, root; CONTAINS InterPro DOMAIN/s: Protein kinase, ATP binding site (InterPro:IPR017441), Serine/threonine-protein kinase domain (I…	-2.93218
Ascorb/Gluath
21.2	redox.ascorbate and glutathione	md05g1074000	Transcript	(at3g19000 : 401.0) 2-oxoglutarate (2OG) and Fe(II)-dependent oxygenase superfamily protein; FUNCTIONS IN: oxidoreductase activity, acting on paired donors, with incorporation or reduction of molecular oxygen, 2-oxoglutarate as one donor, and incorporation of one atom each of oxygen into both donors, oxidoreductase activity; LOCATED IN: cellular_component unknown; EXPRESSED IN: 22 plant structure…	-2.92284
21.2	redox.ascorbate and glutathione	md07g1155300	Transcript	(at5g53560 : 133.0) Encodes a cytochrome b5 isoform that can be reduced by AtCBR, a cytochrome b5 reductase.; cytochrome B5 isoform E (CB5-E); FUNCTIONS IN: heme binding; LOCATED IN: chloroplast thylakoid membrane, endoplasmic reticulum, plasma membrane, endoplasmic reticulum membrane, vacuole; EXPRESSED IN: 26 plant structures; EXPRESSED DURING: 13 growth stages; CONTAINS InterPro DOMAIN/s: Cyto…	-1.48303
21.2.1	redox.ascorbate and glutathione.ascorbate	md15g1328900	Transcript	(at4g39830 : 832.0) Cupredoxin superfamily protein; FUNCTIONS IN: oxidoreductase activity, L-ascorbate oxidase activity, copper ion binding; INVOLVED IN: oxidation reduction; LOCATED IN: endomembrane system, extracellular region; EXPRESSED IN: 19 plant structures; EXPRESSED DURING: 12 growth stages; CONTAINS InterPro DOMAIN/s: Multicopper oxidase, type 3 (InterPro:IPR011707), Multicopper oxidase,…	-4.28766
21.2.1.1	redox.ascorbate and glutathione.ascorbate.GME	md04g1224200	Transcript	(at5g28840 : 726.0) Encodes a protein with GDP-D-mannose 3',5'-epimerase activity. The enzyme is involved in ascorbate biosynthesis. It catalyzes the conversion of GDP-D-mannose to GDP-L-galactose.; "GDP-D-mannose 3',5'-epimerase" (GME); CONTAINS InterPro DOMAIN/s: NAD-dependent epimerase/dehydratase (InterPro:IPR001509), NAD(P)-binding domain (InterPro:IPR016040); BEST Arabidopsis thaliana prote…	-0.943686
21.2.2	redox.ascorbate and glutathione.glutathione	md02g1069100	Transcript	(at4g29210 : 778.0) The gene encodes a gamma-glutamyltransferase (AKA gamma-glutamyl transpeptidase, EC 2.3.2.2) that is located in the vacuole and is most active in roots. The encoded enzyme is involved in the initial degradation of glutathione conjugates in this cell compartment. It is also induced by xenobiotics and contributes to xenobiotics metabolism. Note that conflicting nomenclature exis…	-1.88447
G-proteins
30.5	signalling.G-proteins	md15g1048800	Transcript	(q40224|gpa1_luplu : 644.0) Guanine nucleotide-binding protein alpha-1 subunit (GP-alpha-1) - Lupinus luteus (European yellow lupin) & (at2g26300 : 630.0) Encodes an alpha subunit of a heterotrimeric GTP-binding protein. The active GTP-bound form of GPA1 binds to the GTG1 and GTG2 abscisic acid (ABA) receptors and appears to affect their GTPase and GTP-binding activity, and hence, ABA binding abi…	-2.70066
30.5	signalling.G-proteins	md03g1056700	Transcript	(gnl|cdd|38352 : 160.0) no description available & (at5g01640 : 157.0) prenylated RAB acceptor 1.B5 (PRA1.B5); CONTAINS InterPro DOMAIN/s: Prenylated rab acceptor PRA1 (InterPro:IPR004895); BEST Arabidopsis thaliana protein match is: prenylated RAB acceptor 1.B4 (TAIR:AT2G38360.1); Has 1807 Blast hits to 1807 proteins in 277 species: Archae - 0; Bacteria - 0; Metazoa - 736; Fungi - 347; Plants - …	0.733987
30.5	signalling.G-proteins	md01g1159700	Transcript	(at5g05380 : 227.0) prenylated RAB acceptor 1.B3 (PRA1.B3); CONTAINS InterPro DOMAIN/s: Prenylated rab acceptor PRA1 (InterPro:IPR004895); BEST Arabidopsis thaliana protein match is: prenylated RAB acceptor 1.B1 (TAIR:AT3G56110.2); Has 1807 Blast hits to 1807 proteins in 277 species: Archae - 0; Bacteria - 0; Metazoa - 736; Fungi - 347; Plants - 385; Viruses - 0; Other Eukaryotes - 339 (source: N…	0.833568
TFs
27.3.11	RNA.regulation of transcription.C2H2 zinc finger family	md03g1099300	Transcript	(at5g59820 : 124.0) Encodes a zinc finger protein involved in high light and cold acclimation. Overexpression of this putative transcription factor increases the expression level of 9 cold-responsive genes and represses the expression level of 15 cold-responsive genes, including CBF genes. Also, lines overexpressing this gene exhibits a small but reproducible increase in freeze tolerance. Because…	-2.72641
27.3.11	RNA.regulation of transcription.C2H2 zinc finger family	md07g1192900	Transcript	(at2g28710 : 120.0) C2H2-type zinc finger family protein; FUNCTIONS IN: sequence-specific DNA binding transcription factor activity, zinc ion binding, nucleic acid binding; INVOLVED IN: regulation of transcription; LOCATED IN: intracellular; EXPRESSED IN: 8 plant structures; EXPRESSED DURING: 4 anthesis; CONTAINS InterPro DOMAIN/s: Zinc finger, C2H2-like (InterPro:IPR015880), Zinc finger, C2H2-ty…	-2.80766
27.3.12	RNA.regulation of transcription.C3H zinc finger family	md15g1062500	Transcript	(at2g19810 : 310.0) CCCH-type zinc finger family protein; CONTAINS InterPro DOMAIN/s: Zinc finger, CCCH-type (InterPro:IPR000571); BEST Arabidopsis thaliana protein match is: Zinc finger C-x8-C-x5-C-x3-H type family protein (TAIR:AT4G29190.1); Has 721 Blast hits to 690 proteins in 126 species: Archae - 0; Bacteria - 0; Metazoa - 152; Fungi - 6; Plants - 412; Viruses - 0; Other Eukaryotes - 151 (s…	0.812992
27.3.21	RNA.regulation of transcription.GRAS transcription factor family	md11g1099000	Transcript	(at1g07530 : 609.0) Encodes a member of the GRAS family of transcription factors. The protein interacts with the TGA2 transcription factor and affects the transcription of stress-responsive genes. The protein is found in the nucleus and is also exported to the cytoplasm.; SCARECROW-like 14 (SCL14); CONTAINS InterPro DOMAIN/s: Transcription factor GRAS (InterPro:IPR005202); BEST Arabidopsis thalia…	-1.69465
27.3.23	RNA.regulation of transcription.HSF,Heat-shock transcription factor family	md14g1075200	Transcript	(at2g41690 : 119.0) member of Heat Stress Transcription Factor (Hsf) family; heat shock transcription factor B3 (HSFB3); FUNCTIONS IN: DNA binding, sequence-specific DNA binding transcription factor activity; INVOLVED IN: response to cadmium ion; LOCATED IN: nucleus; EXPRESSED IN: inflorescence meristem, leaf whorl, flower, cultured cell; EXPRESSED DURING: 4 anthesis, petal differentiation and ex…	-2.47827
27.3.23	RNA.regulation of transcription.HSF,Heat-shock transcription factor family	md14g1075400	Transcript	(at2g41690 : 88.6) member of Heat Stress Transcription Factor (Hsf) family; heat shock transcription factor B3 (HSFB3); FUNCTIONS IN: DNA binding, sequence-specific DNA binding transcription factor activity; INVOLVED IN: response to cadmium ion; LOCATED IN: nucleus; EXPRESSED IN: inflorescence meristem, leaf whorl, flower, cultured cell; EXPRESSED DURING: 4 anthesis, petal differentiation and exp…	-2.47785
27.3.27	RNA.regulation of transcription.NAC domain transcription factor family	md15g1032200	Transcript	(at1g65910 : 83.2) NAC domain containing protein 28 (NAC028); FUNCTIONS IN: sequence-specific DNA binding transcription factor activity; INVOLVED IN: multicellular organismal development, regulation of transcription; LOCATED IN: cellular_component unknown; EXPRESSED IN: 19 plant structures; EXPRESSED DURING: 10 growth stages; CONTAINS InterPro DOMAIN/s: No apical meristem (NAM) protein (InterPro:…	-0.989565
27.3.27	RNA.regulation of transcription.NAC domain transcription factor family	md01g1229900	Transcript	(at5g24590 : 309.0) Member of NAc protein family. Interacts with turnip crinkle virus (TCV) capsid protein. Transcription factor involved in regulating the defense response of Arabidopsis to TCV.; TCV-interacting protein (TIP); CONTAINS InterPro DOMAIN/s: No apical meristem (NAM) protein (InterPro:IPR003441); BEST Arabidopsis thaliana protein match is: NAC domain containing protein 62 (TAIR:AT3G4…	-2.19699
27.3.32	RNA.regulation of transcription.WRKY domain transcription factor family	md15g1287300	Transcript	(at4g31550 : 219.0) member of WRKY Transcription Factor; Group II-d; negative regulator of basal resistance to Pseudomonas syringae.; WRKY DNA-binding protein 11 (WRKY11); CONTAINS InterPro DOMAIN/s: DNA-binding WRKY (InterPro:IPR003657), Transcription factor, WRKY, Zn-cluster (InterPro:IPR018872); BEST Arabidopsis thaliana protein match is: WRKY DNA-binding protein 17 (TAIR:AT2G24570.1); Has 333…	-1.90965
27.3.32	RNA.regulation of transcription.WRKY domain transcription factor family	md01g1168600	Transcript	(at3g56400 : 134.0) member of WRKY Transcription Factor; Group III. Function as activator of SA-dependent defense genes and a repressor of JA-regulated genes. WRKY70-controlled suppression of JA-signaling is partly executed by NPR1.; WRKY DNA-binding protein 70 (WRKY70); CONTAINS InterPro DOMAIN/s: DNA-binding WRKY (InterPro:IPR003657); BEST Arabidopsis thaliana protein match is: WRKY DNA-binding…	-2.25228
27.3.32	RNA.regulation of transcription.WRKY domain transcription factor family	md04g1167700	Transcript	(at2g38470 : 296.0) Member of the plant WRKY transcription factor family. Regulates the antagonistic relationship between defense pathways mediating responses to P. syringae and necrotrophic fungal pathogens. Located in nucleus. Involved in response to various abiotic stresses - especially salt stress.; WRKY DNA-binding protein 33 (WRKY33); CONTAINS InterPro DOMAIN/s: DNA-binding WRKY (InterPro:I…	-1.58254
27.3.32	RNA.regulation of transcription.WRKY domain transcription factor family	md00g1143500	Transcript	(at1g80840 : 199.0) Pathogen-induced transcription factor. Binds W-box sequences in vitro. Forms protein complexes with itself and with WRKY40 and WRKY60. Coexpression with WRKY18 or WRKY60 made plants more susceptible to both P. syringae and B. cinerea. WRKY18, WRKY40, and WRKY60 have partially redundant roles in response to the hemibiotrophic bacterial pathogen Pseudomonas syringae and the necr…	-2.63301
27.3.32	RNA.regulation of transcription.WRKY domain transcription factor family	md17g1278100	Transcript	(at2g47260 : 173.0) Encodes a member of WRKY Transcription Factor; Group I. Involved in nematode feeding site establishment.; WRKY DNA-binding protein 23 (WRKY23); CONTAINS InterPro DOMAIN/s: DNA-binding WRKY (InterPro:IPR003657), Transcription factor, WRKY group IIc (InterPro:IPR017396); BEST Arabidopsis thaliana protein match is: WRKY family transcription factor (TAIR:AT3G62340.1); Has 3541 Bla…	-2.25456
27.3.32	RNA.regulation of transcription.WRKY domain transcription factor family	md17g1223100	Transcript	(at1g80840 : 244.0) Pathogen-induced transcription factor. Binds W-box sequences in vitro. Forms protein complexes with itself and with WRKY40 and WRKY60. Coexpression with WRKY18 or WRKY60 made plants more susceptible to both P. syringae and B. cinerea. WRKY18, WRKY40, and WRKY60 have partially redundant roles in response to the hemibiotrophic bacterial pathogen Pseudomonas syringae and the necr…	-0.830094
27.3.32	RNA.regulation of transcription.WRKY domain transcription factor family	md05g1349800	Transcript	(at1g62300 : 357.0) Encodes a transcription factor WRKY6. Regulates Phosphate1 (Pho1) expression in response to low phosphate (Pi) stress.; WRKY6; CONTAINS InterPro DOMAIN/s: DNA-binding WRKY (InterPro:IPR003657); BEST Arabidopsis thaliana protein match is: WRKY family transcription factor (TAIR:AT4G04450.1); Has 3824 Blast hits to 3363 proteins in 295 species: Archae - 0; Bacteria - 33; Metazoa …	-1.39036
27.3.35	RNA.regulation of transcription.bZIP transcription factor family	md13g1050400	Transcript	(at1g68710 : 1878.0) ATPase E1-E2 type family protein / haloacid dehalogenase-like hydrolase family protein; FUNCTIONS IN: ATPase activity, coupled to transmembrane movement of ions, phosphorylative mechanism; INVOLVED IN: metabolic process, phospholipid transport, ATP biosynthetic process; LOCATED IN: mitochondrion, integral to membrane, membrane; EXPRESSED IN: 23 plant structures; EXPRESSED DUR…	-1.58933
27.3.35	RNA.regulation of transcription.bZIP transcription factor family	md05g1062200	Transcript	(at1g75390 : 120.0) basic leucine-zipper 44 (bZIP44); FUNCTIONS IN: DNA binding, protein heterodimerization activity, sequence-specific DNA binding transcription factor activity; INVOLVED IN: regulation of transcription, DNA-dependent; LOCATED IN: chloroplast; CONTAINS InterPro DOMAIN/s: Basic-leucine zipper (bZIP) transcription factor (InterPro:IPR004827), bZIP transcription factor, bZIP-1 (Inte…	-1.70069
27.3.37	RNA.regulation of transcription.AS2,Lateral Organ Boundaries Gene Family	md15g1294700	Transcript	(at5g67420 : 229.0) LOB domain-containing protein 37 (LBD37); CONTAINS InterPro DOMAIN/s: Lateral organ boundaries, LOB (InterPro:IPR004883); BEST Arabidopsis thaliana protein match is: LOB domain-containing protein 38 (TAIR:AT3G49940.1); Has 1807 Blast hits to 1807 proteins in 277 species: Archae - 0; Bacteria - 0; Metazoa - 736; Fungi - 347; Plants - 385; Viruses - 0; Other Eukaryotes - 339 (so…	0.933437
27.3.44	RNA.regulation of transcription.Chromatin Remodeling Factors	md05g1322200	Transcript	(at1g61140 : 908.0) embryo sac development arrest 16 (EDA16); FUNCTIONS IN: helicase activity, DNA binding, zinc ion binding, ATP binding, nucleic acid binding; INVOLVED IN: embryo sac development; EXPRESSED IN: 24 plant structures; EXPRESSED DURING: 15 growth stages; CONTAINS InterPro DOMAIN/s: Zinc finger, RING-type, conserved site (InterPro:IPR017907), Zinc finger, RING-type (InterPro:IPR00184…	-0.768507
27.3.64	RNA.regulation of transcription.PHOR1	md12g1040800	Transcript	(at3g11840 : 362.0) Encodes a U-box-domain-containing E3 ubiquitin ligase that acts as a negative regulator of PAMP-triggered immunity.; plant U-box 24 (PUB24); FUNCTIONS IN: ubiquitin-protein ligase activity, binding; INVOLVED IN: respiratory burst involved in defense response, protein autoubiquitination, response to chitin, defense response; LOCATED IN: ubiquitin ligase complex; EXPRESSED IN: 2…	-2.36415
27.3.99	RNA.regulation of transcription.unclassified	md06g1141800	Transcript	(at1g67340 : 409.0) HCP-like superfamily protein with MYND-type zinc finger; FUNCTIONS IN: binding, zinc ion binding; INVOLVED IN: biological_process unknown; LOCATED IN: nucleus; EXPRESSED IN: 23 plant structures; EXPRESSED DURING: 13 growth stages; CONTAINS InterPro DOMAIN/s: Zinc finger, MYND-type (InterPro:IPR002893), Tetratricopeptide-like helical (InterPro:IPR011990), Sel1-like (InterPro:IP…	0.76044
27.3.99	RNA.regulation of transcription.unclassified	md15g1044300	Transcript	(at5g10770 : 372.0) Eukaryotic aspartyl protease family protein; FUNCTIONS IN: DNA binding, aspartic-type endopeptidase activity; INVOLVED IN: proteolysis; EXPRESSED IN: 12 plant structures; EXPRESSED DURING: 4 anthesis, C globular stage, petal differentiation and expansion stage, E expanded cotyledon stage; CONTAINS InterPro DOMAIN/s: Peptidase aspartic (InterPro:IPR021109), Peptidase aspartic, …	-2.52902
27.3.99	RNA.regulation of transcription.unclassified	md09g1279000	Transcript	(at1g48590 : 240.0) Calcium-dependent lipid-binding (CaLB domain) family protein; FUNCTIONS IN: molecular_function unknown; INVOLVED IN: biological_process unknown; LOCATED IN: cellular_component unknown; CONTAINS InterPro DOMAIN/s: C2 calcium/lipid-binding domain, CaLB (InterPro:IPR008973), C2 calcium-dependent membrane targeting (InterPro:IPR000008); BEST Arabidopsis thaliana protein match is: …	-1.04936
27.3.99	RNA.regulation of transcription.unclassified	md07g1188500	Transcript	(at3g55150 : 586.0) A member of EXO70 gene family, putative exocyst subunits, conserved in land plants. Arabidopsis thaliana contains 23 putative EXO70 genes, which can be classified into eight clusters on the phylogenetic tree.; exocyst subunit exo70 family protein H1 (EXO70H1); INVOLVED IN: exocytosis, vesicle docking involved in exocytosis; LOCATED IN: cytosol, nucleus, exocyst; EXPRESSED IN: …	-2.70188
